# Supplementary material for: Optimization of a metatranscriptomic approach to study the lignocellulolytic potential of the higher termite gut microbiome
Source: BMC Genomics. 2017 Sep 1;18:681. doi: 10.1186/s12864-017-4076-9 (PMC5580439; doi:10.1186/s12864-017-4076-9)
Supplement: Supplementary file 1 — Overview of termite nests used in the study. (XLSX 10 kb) [file 12864_2017_4076_MOESM1_ESM.xlsx]

## Sheet: Table S1
Additional file 1
Table S1 Overview of termite nests used in the study.
Termite nest and identified species	Collection date	Collection site	GPS coordinates of original nest in nature	Remarks	Feeding habit	CO II gene accession number
Nasutitermes coxipoensis	18-Nov-2015	tropical savanna near Sinnamary, French Guiana	5.6261 N, 53.0138 W		grass feeders	MF176394
Nasutitermes ephratae	Mar-20131	tropical forest near Petit-Saut dam in French Guiana	5.67 N, 52.983 W		fed with wood2	MF176392
Nasutitermes sp.	20081	near Pointe-Noire in Congo	4.6833S, 11.85E		fed with wood2	MF176393
Termes hospes	20081	near Pointe-Noire in Congo	4°410S, 11°510E	colony funded in laboratory using collected alates, studied as well by Mikaelyan et al. 2015	fed with decayed wood2	MF176394
1 The indicated date refers to the time when the nest was collected in nature and the laboratory culture was initiated. For the purspose of this study, termites were dissected and the genetic material was collected in December 2015 from laboratory colonies.
2 Feeding substrate used to feed termite colonies in laboratory conditions.
Mikaelyan A, Dietrich C, Köhler T, Poulsen M, Sillam-Dussès David, Brune A. Diet is the primary determinant of bacterial community structure in the guts of higher termites. Mol Ecol. 2015;24:20.
