# Supplementary material for: Optimization of a metatranscriptomic approach to study the lignocellulolytic potential of the higher termite gut microbiome
Source: BMC Genomics. 2017 Sep 1;18:681. doi: 10.1186/s12864-017-4076-9 (PMC5580439; doi:10.1186/s12864-017-4076-9)
Supplement: Supplementary file 4 — Overview of the sequencing statistics, Table S3: Levels of rRNA reads detected by SortMeRNA software, Table S4: Levels of transcripts annotated to protein coding genes, Table S5: Broad overview of all transcripts with significant annotation to CAZymes together with relative abundances. (XLS 273 kb) [file 12864_2017_4076_MOESM4_ESM.xls]

## Sheet: Table S2
Additional file 4
Table S2 Overview of the sequencing statistics
Termite species	Library name	Nr of raw reads (paired end)	Nr of trimmed* reads	Co-assembly_1			Co-assembly_2			Co-assembly_3
				Samples included	Reads mapped in pairs	Reads mapped in broken pairs	Samples included	Reads mapped in pairs	Reads mapped in broken pairs	Samples included	Reads mapped in pairs	Reads mapped in broken pairs
Nasutitermes ephratae	N_eph_LF_ND	11100872	1008814	X	310370	91120
	N_eph_LF_ME	6483618	1266446	X	386050	112327
	N_eph_LF_RZ	6511320	5679439	X	1363210	450399				X	1499724	414730
Nasutitermes sp.	N_sp_LF_ND	9534306	474378	X	205060	10527
	N_sp_LF_ME	8513110	643231	X	283890	24194
	N_sp_LF_RZ	10590616	9795168	X	4006010	296672	X	453750	309519	X	4327178	294215
Termes hospes	T_hos_LF_ND	8632492	1051278	X	394944	11431
	T_hos_LF_ME	8110552	852423	X	326178	10875
	T_hos_LF_RZ	9990108	6586370	X	2682816	191723	X	2898588	197687	X	2941566	193403
Nasutitermes coxipoensis	N_cox_LF_RZ	10728212	8884678							X	2804198	280086
Nasutitermes sp.	N_sp_WG_RZ	9236832	7028131				X	2745334	806727
Termes hospes	T_hos_WG_RZ	12700058	9129491				X	3603500	867892
* reads after quality trimming and removal of rRNA using SortMeRNA software
LF - luminal fluid, WG - whole guts, ND - no prokaryotic mRNA enrichment, RZ - prokaryotic mRNA enrichment with "Pipeline RZ", ME - prokaryotic mRNA enrichment with "Pipeline ME"

## Sheet: Table S3
Additional file 4
Table S3 Levels of rRNA reads detected by SortMeRNA software.
Termite species	Library	% of rRNA reads detected by SortMeRNA	Depletion method
Nasutitermes sp.	N_sp_LF_ND	94.84	No depletion
Nasutitermes ephratae	N_eph_LF_ND	90.13
Termes hospes	T_hos_LF_ND	87.5
Nasutitermes sp.	N_sp_LF_ME	92.08	Depletion: ME pipeline
Termes hospes	T_hos_LF_ME	89.19
Nasutitermes ephratae	N_eph_LF_ME	78.72
Termes hospes	T_hos_WG_RZ	19.63	Depletion: RZ depletion (whole guts)
Nasutitermes sp.	N_sp_WG_RZ	11.49
Termes hospes	T_hos_LF_RZ	31.43	Depletion: RZ depletion (luminal fluid)
Nasutitermes coxipoensis	N_cox_LF_RZ	4.15
Nasutitermes sp.	N_sp_LF_RZ	1.64
Nasutitermes ephratae	N_eph_LF_RZ	1.56
LF - luminal fluid, WG - whole guts, ND - no prokaryotic mRNA enrichment, RZ - prokaryotic mRNA enrichment with "Pipeline RZ", ME - prokaryotic mRNA enrichment with "Pipeline ME"

## Sheet: Table S4
Additional file 4
Table S4 Levels of transcripts annotated to protein coding genes.
Co-assembly	protein coding genes	rRNA	tRNA
Co-assembly_1	0.9993	0.0001	0.0005
Co-assembly_2	0.9991	0	0.0008
Co-assembly_3	0.9993	0.0001	0.0006

## Sheet: Table S5
Additional file 4
Table S5 Broad overview of all transcripts with significant annotation to CAZymes together with relative abundances*
								* The relative abundances were obtained as follows:
SAMPLES	CAZy Family	N_eph_LF_RZ	N_cox_LF_RZ	N_sp_LF_RZ	T_hos_LF_RZ			raw counts of sequencing reads (mapping to each contig) were used as an input for DESeq package (Anders and Huber 2010), according to authors' manual.
Co-assembly_3_contig_10891	AA10	0	0	0	667.607
Co-assembly_3_contig_478456	AA10	0	0.994535	0	0			Anders, S. and W. Huber, Differential expression analysis for sequence count data. Genome biology, 2010. 11:R106.
Co-assembly_3_contig_629236	AA10	91.4188	0	0	0
Co-assembly_3_contig_72187	AA4	5.00925	0	126.317	0
Co-assembly_3_contig_381296	AA4	0	4.30965	1.8995	0
Co-assembly_3_contig_657650	AA6	12.5231	0	0	0
Co-assembly_3_contig_169806	CBM11	0	0	0	8.90142
Co-assembly_3_contig_204460	CBM11	0	0	0	8.90142
Co-assembly_3_contig_220059	CBM11	0	0	171.905	0
Co-assembly_3_contig_222095	CBM11	10.0185	0	0	0
Co-assembly_3_contig_222364	CBM11	2.50462	5.6357	0	0
Co-assembly_3_contig_222365	CBM11	22.5416	12.929	0	0
Co-assembly_3_contig_222366	CBM11	27.5509	33.8142	0	0
Co-assembly_3_contig_234210	CBM11	0	7.62477	0	0
Co-assembly_3_contig_236568	CBM11	1.25231	2.65209	0	0
Co-assembly_3_contig_243063	CBM11	180.333	0	0	0
Co-assembly_3_contig_301524	CBM11	92.6711	0.331512	0	0
Co-assembly_3_contig_346692	CBM11	2.50462	8.6193	0	0
Co-assembly_3_contig_401322	CBM11	10.0185	0.331512	0	0
Co-assembly_3_contig_413257	CBM11	0	27.5155	0	0
Co-assembly_3_contig_424530	CBM11	1.25231	24.8634	0	0
Co-assembly_3_contig_447344	CBM11	3.75694	2.65209	0	0
Co-assembly_3_contig_457377	CBM11	7.51387	2.65209	0	0
Co-assembly_3_contig_194630	CBM11	13.7754	52.3788	0	0
Co-assembly_3_contig_194630	GH51	13.7754	52.3788	0	0
Co-assembly_3_contig_28634	CBM13	0	0	227.941	0
Co-assembly_3_contig_28635	CBM13	0	0	0	55.6339
Co-assembly_3_contig_327179	CBM13	256.724	559.592	9.49752	0
Co-assembly_3_contig_407593	CBM13	0	49.3952	0	0
Co-assembly_3_contig_519056	CBM13	0	1.65756	0	0
Co-assembly_3_contig_43931	CBM2	0	0	0	48.9578
Co-assembly_3_contig_108056	CBM21	0	0	0	4.45071
Co-assembly_3_contig_87774	CBM22	0	0	0	6.67607
Co-assembly_3_contig_222251	CBM22	0	0	34.1911	0
Co-assembly_3_contig_285409	CBM22	0	0	7.59802	0
Co-assembly_3_contig_422889	CBM22	0	13.9235	0	0
Co-assembly_3_contig_427562	CBM22	0	13.9235	0	0
Co-assembly_3_contig_446461	CBM22	0	5.30419	0	0
Co-assembly_3_contig_480958	CBM22	0	9.61384	0	0
Co-assembly_3_contig_491310	CBM22	0	5.96721	0	0
Co-assembly_3_contig_499824	CBM22	0	4.30965	0	0
Co-assembly_3_contig_1602	CBM22	0	0	0.949752	616.424
Co-assembly_3_contig_1602	GH10	0	0	0.949752	616.424
Co-assembly_3_contig_8286	CBM22	0	0	0	273.719
Co-assembly_3_contig_8286	GH10	0	0	0	273.719
Co-assembly_3_contig_498642	CBM22	0	13.9235	0	0
Co-assembly_3_contig_498642	GH10	0	13.9235	0	0
Co-assembly_3_contig_542506	CBM25	0	1.98907	0	0
Co-assembly_3_contig_414382	CBM3	0	10.9399	0	0
Co-assembly_3_contig_6789	CBM32	0	0	0	1644.54
Co-assembly_3_contig_64194	CBM32	0	0	0	17.8028
Co-assembly_3_contig_203240	CBM32	0	0	0	8.90142
Co-assembly_3_contig_234641	CBM32	0	0	17.0955	0
Co-assembly_3_contig_251939	CBM32	0	0	23.7438	0
Co-assembly_3_contig_273495	CBM32	0	0	6.64827	0
Co-assembly_3_contig_274426	CBM32	0	0	84.5279	0
Co-assembly_3_contig_315776	CBM32	1.25231	0	11.397	0
Co-assembly_3_contig_418770	CBM32	5.00925	5.96721	0	0
Co-assembly_3_contig_457125	CBM32	0	2.65209	0	0
Co-assembly_3_contig_510763	CBM32	0	6.63023	0	0
Co-assembly_3_contig_568281	CBM32	0	2.32058	0	0
Co-assembly_3_contig_524611	CBM35	3.75694	0	0	0
Co-assembly_3_contig_124040	CBM36	0	24.2004	0	0
Co-assembly_3_contig_168058	CBM36	174.071	2.32058	0	0
Co-assembly_3_contig_217696	CBM36	0	0	226.041	0
Co-assembly_3_contig_217699	CBM36	0	48.0692	0	0
Co-assembly_3_contig_255416	CBM36	0	19.2277	0	0
Co-assembly_3_contig_315578	CBM36	141.511	0	0	0
Co-assembly_3_contig_358304	CBM36	21.2893	1.65756	0	0
Co-assembly_3_contig_465331	CBM36	0	4.30965	0	0
Co-assembly_3_contig_177203	CBM36	0	0	19466.1	4.45071
Co-assembly_3_contig_177203	CBM36	0	0	19466.1	4.45071
Co-assembly_3_contig_214417	CBM36	413.263	0	0.949752	0
Co-assembly_3_contig_214417	CBM36	413.263	0	0.949752	0
Co-assembly_3_contig_214664	CBM36	0	0	415.991	0
Co-assembly_3_contig_214664	CBM36	0	0	415.991	0
Co-assembly_3_contig_301984	CBM36	1420.12	0	0	0
Co-assembly_3_contig_301984	CBM36	1420.12	0	0	0
Co-assembly_3_contig_6163	CBM38	0	0	0.949752	2730.51
Co-assembly_3_contig_240026	CBM38	0	0	41.7891	0
Co-assembly_3_contig_11439	CBM4	0	0	0	80.1128
Co-assembly_3_contig_49565	CBM4	0	0	0	31.155
Co-assembly_3_contig_231830	CBM4	0	0	56.9851	0
Co-assembly_3_contig_271319	CBM4	0	0	9.49752	0
Co-assembly_3_contig_275470	CBM4	0	4.97267	11.397	0
Co-assembly_3_contig_278077	CBM4	10.0185	11.9344	0	0
Co-assembly_3_contig_411888	CBM4	0	74.9216	0	0
Co-assembly_3_contig_418174	CBM4	0	5.6357	0	0
Co-assembly_3_contig_431149	CBM4	0	1.65756	0	0
Co-assembly_3_contig_431238	CBM4	0	8.28779	0	0
Co-assembly_3_contig_439099	CBM4	0	4.97267	0	0
Co-assembly_3_contig_447180	CBM4	12.5231	9.61384	0	0
Co-assembly_3_contig_457193	CBM4	0	1.98907	0	0
Co-assembly_3_contig_513324	CBM4	1.25231	1.32605	0	0
Co-assembly_3_contig_516794	CBM4	0	1.32605	0	0
Co-assembly_3_contig_563329	CBM4	0	4.30965	0	0
Co-assembly_3_contig_13672	CBM4	0	175.37	0	0
Co-assembly_3_contig_13672	GH9	0	175.37	0	0
Co-assembly_3_contig_415068	CBM4	0	117.687	0	0
Co-assembly_3_contig_415068	GH9	0	117.687	0	0
Co-assembly_3_contig_90512	CBM41	0	8.28779	0	0
Co-assembly_3_contig_227556	CBM41	0	0	41.7891	0
Co-assembly_3_contig_509451	CBM41	0	1.32605	0	0
Co-assembly_3_contig_10283	CBM48	0	0	0	8.90142
Co-assembly_3_contig_27343	CBM48	0	0	0	53.4085
Co-assembly_3_contig_34499	CBM48	0	0	0	64.5353
Co-assembly_3_contig_93405	CBM48	0	0	0	13.3521
Co-assembly_3_contig_99472	CBM48	0	0	0	53.4085
Co-assembly_3_contig_140892	CBM48	0	0	0	4.45071
Co-assembly_3_contig_154377	CBM48	0	0	0	13.3521
Co-assembly_3_contig_194947	CBM48	0	0	0	8.90142
Co-assembly_3_contig_228383	CBM48	0	0	16.1458	0
Co-assembly_3_contig_307457	CBM48	0	0	11.397	0
Co-assembly_3_contig_433099	CBM48	0	41.1074	0	0
Co-assembly_3_contig_433100	CBM48	46.3356	29.173	0	0
Co-assembly_3_contig_604704	CBM48	15.0277	0.663023	0	0
Co-assembly_3_contig_637390	CBM48	7.51387	0	0	0
Co-assembly_3_contig_471789	CBM50	0	6.96174	0	0
Co-assembly_3_contig_484064	CBM50	0	2.32058	0	0
Co-assembly_3_contig_636643	CBM50	20.037	0	0	0
Co-assembly_3_contig_447448	CBM50	0	6.63023	0	0
Co-assembly_3_contig_447448	CBM50	0	6.63023	0	0
Co-assembly_3_contig_447448	CBM50	0	6.63023	0	0
Co-assembly_3_contig_447448	CBM50	0	6.63023	0	0
Co-assembly_3_contig_330005	CBM51	0	0	13.2965	0
Co-assembly_3_contig_446608	CBM51	10.0185	1.65756	0	0
Co-assembly_3_contig_25779	CBM54	0	0	0	17.8028
Co-assembly_3_contig_26402	CBM54	0	0	0	109.042
Co-assembly_3_contig_85144	CBM54	0	0	0	28.9296
Co-assembly_3_contig_90258	CBM54	0	0	0	13.3521
Co-assembly_3_contig_132603	CBM54	0	0	0	8.90142
Co-assembly_3_contig_218766	CBM54	0	1.65756	62.6836	0
Co-assembly_3_contig_246706	CBM54	0	0	38.9398	0
Co-assembly_3_contig_256577	CBM54	0	0	3.79901	0
Co-assembly_3_contig_302247	CBM54	0	0	34.1911	0
Co-assembly_3_contig_327652	CBM54	0	0	3.79901	0
Co-assembly_3_contig_353484	CBM54	5.00925	13.9235	0	0
Co-assembly_3_contig_380685	CBM54	0	0	7.59802	0
Co-assembly_3_contig_390789	CBM54	0	0	7.59802	0
Co-assembly_3_contig_397997	CBM54	0	0	1.8995	0
Co-assembly_3_contig_407156	CBM54	18.7847	15.581	0	0
Co-assembly_3_contig_418845	CBM54	0	1.65756	0	0
Co-assembly_3_contig_429987	CBM54	0	4.97267	0	0
Co-assembly_3_contig_438913	CBM54	0	16.2441	0	0
Co-assembly_3_contig_441098	CBM54	22.5416	26.5209	0	0
Co-assembly_3_contig_452065	CBM54	0	1.65756	0	0
Co-assembly_3_contig_464651	CBM54	0	2.32058	0	0
Co-assembly_3_contig_476883	CBM54	16.2801	0	0	0
Co-assembly_3_contig_510836	CBM54	0	1.32605	0	0
Co-assembly_3_contig_587678	CBM54	0	2.9836	0	0
Co-assembly_3_contig_648345	CBM54	2.50462	0	0	0
Co-assembly_3_contig_667511	CBM54	2.50462	0	0	0
Co-assembly_3_contig_15245	CBM6	0	0	0	209.183
Co-assembly_3_contig_35990	CBM6	0	0	0	57.8592
Co-assembly_3_contig_38553	CBM6	0	0	0	142.423
Co-assembly_3_contig_370088	CBM6	2.50462	0	1.8995	0
Co-assembly_3_contig_416999	CBM6	26.2986	36.7978	0	0
Co-assembly_3_contig_422867	CBM6	6.26156	58.3461	0	0
Co-assembly_3_contig_438148	CBM6	0	19.2277	0	0
Co-assembly_3_contig_475224	CBM6	0	2.65209	0	0
Co-assembly_3_contig_505076	CBM6	0	3.64663	0	0
Co-assembly_3_contig_74298	CBM65	0	0	0	8.90142
Co-assembly_3_contig_299663	CBM67	0	0	2.84926	0
Co-assembly_3_contig_81352	CBM9	0	0	0	44.5071
Co-assembly_3_contig_217985	CBM9	0	0	13.2965	0
Co-assembly_3_contig_217986	CBM9	0	0	51.2866	0
Co-assembly_3_contig_236714	CBM9	0	0	57.9349	0
Co-assembly_3_contig_248489	CBM9	0	0	39.8896	0
Co-assembly_3_contig_282195	CBM9	0	0	34.1911	0
Co-assembly_3_contig_372978	CBM9	0	6.29872	0	0
Co-assembly_3_contig_384638	CBM9	0	0	6.64827	0
Co-assembly_3_contig_407618	CBM9	0	109.399	0	0
Co-assembly_3_contig_407689	CBM9	0	1.32605	0	0
Co-assembly_3_contig_431734	CBM9	5.00925	3.97814	0	0
Co-assembly_3_contig_468802	CBM9	0	3.31512	0	0
Co-assembly_3_contig_586286	CBM9	7.51387	1.32605	0	0
Co-assembly_3_contig_39102	CE1	0	0	0	33.3803
Co-assembly_3_contig_42180	CE1	0	6.29872	0	0
Co-assembly_3_contig_175747	CE1	0	0	0	8.90142
Co-assembly_3_contig_204930	CE1	0	0	0	4.45071
Co-assembly_3_contig_252563	CE1	0	0	17.0955	0
Co-assembly_3_contig_295135	CE1	0	0	13.2965	0
Co-assembly_3_contig_374908	CE1	0	0	3.79901	0
Co-assembly_3_contig_408890	CE1	0	21.2167	0	0
Co-assembly_3_contig_422830	CE1	0	1.32605	0	0
Co-assembly_3_contig_439947	CE1	0	2.65209	0	0
Co-assembly_3_contig_485731	CE1	0	5.30419	0	0
Co-assembly_3_contig_501269	CE1	0	1.98907	0	0
Co-assembly_3_contig_503829	CE1	0	2.65209	0	0
Co-assembly_3_contig_509640	CE1	11.2708	1.32605	0	0
Co-assembly_3_contig_518945	CE1	0	1.65756	0	0
Co-assembly_3_contig_534680	CE1	0	0.663023	0	0
Co-assembly_3_contig_616324	CE1	12.5231	0	0	0
Co-assembly_3_contig_131576	CE10	0	0	0	33.3803
Co-assembly_3_contig_230711	CE10	0	0	40.8393	0
Co-assembly_3_contig_246705	CE10	0	0	18.995	0
Co-assembly_3_contig_282452	CE10	8.76619	7.62477	0	0
Co-assembly_3_contig_354218	CE10	0	0	9.49752	0
Co-assembly_3_contig_398664	CE10	0	21.2167	0	0
Co-assembly_3_contig_399001	CE10	0	0	3.79901	0
Co-assembly_3_contig_468480	CE10	6.26156	8.6193	0	0
Co-assembly_3_contig_551821	CE10	2.50462	2.65209	0	0
Co-assembly_3_contig_40516	CE11	0	0	0	40.0564
Co-assembly_3_contig_87483	CE11	0	0	0	8.90142
Co-assembly_3_contig_103655	CE11	5.00925	10.6084	0	0
Co-assembly_3_contig_103655	CE11	5.00925	10.6084	0	0
Co-assembly_3_contig_103655	CE11	5.00925	10.6084	0	0
Co-assembly_3_contig_234149	CE11	0	0	74.0807	0
Co-assembly_3_contig_234149	CE11	0	0	74.0807	0
Co-assembly_3_contig_355789	CE11	0	0	6.64827	0
Co-assembly_3_contig_413100	CE11	27.5509	35.8033	0	0
Co-assembly_3_contig_413100	CE11	27.5509	35.8033	0	0
Co-assembly_3_contig_413100	CE11	27.5509	35.8033	0	0
Co-assembly_3_contig_413100	CE11	27.5509	35.8033	0	0
Co-assembly_3_contig_413100	CE11	27.5509	35.8033	0	0
Co-assembly_3_contig_429613	CE11	0	4.97267	0	0
Co-assembly_3_contig_438089	CE11	0	1.98907	0	0
Co-assembly_3_contig_490452	CE11	0	1.98907	0	0
Co-assembly_3_contig_493321	CE11	11.2708	0.663023	0	0
Co-assembly_3_contig_212848	CE15	0	0	1185.29	0
Co-assembly_3_contig_254356	CE15	0	0	147.212	0
Co-assembly_3_contig_254357	CE15	0	0	94.0255	0
Co-assembly_3_contig_263792	CE15	0	0	5.69851	0
Co-assembly_3_contig_266397	CE15	0	0	33.2413	0
Co-assembly_3_contig_520594	CE15	0	7.62477	0	0
Co-assembly_3_contig_540423	CE15	0	1.32605	0	0
Co-assembly_3_contig_485821	CE2	0	3.97814	0	0
Co-assembly_3_contig_8814	CE4	0	0	0	24.4789
Co-assembly_3_contig_29352	CE4	0	0	0	48.9578
Co-assembly_3_contig_41553	CE4	0	0	0	17.8028
Co-assembly_3_contig_48610	CE4	0	0	0	20.0282
Co-assembly_3_contig_52042	CE4	0	0	0	13.3521
Co-assembly_3_contig_70418	CE4	0	0	0	20.0282
Co-assembly_3_contig_77259	CE4	0	0	0	22.2536
Co-assembly_3_contig_82748	CE4	1.25231	0	0	11.1268
Co-assembly_3_contig_95094	CE4	0	0	0	8.90142
Co-assembly_3_contig_123493	CE4	0	0	0	40.0564
Co-assembly_3_contig_135342	CE4	0	0	0	13.3521
Co-assembly_3_contig_147011	CE4	0	0	0	22.2536
Co-assembly_3_contig_161252	CE4	0	0	0	13.3521
Co-assembly_3_contig_179851	CE4	1.25231	0	0	2.22536
Co-assembly_3_contig_201522	CE4	0	0	2.84926	0
Co-assembly_3_contig_214610	CE4	15.0277	1.32605	27.5428	0
Co-assembly_3_contig_214610	CE4	15.0277	1.32605	27.5428	0
Co-assembly_3_contig_224324	CE4	0	0	6.64827	0
Co-assembly_3_contig_226432	CE4	0	0	13.2965	0
Co-assembly_3_contig_238296	CE4	0	0	75.9802	0
Co-assembly_3_contig_239876	CE4	0	0	9.49752	0
Co-assembly_3_contig_284881	CE4	0	0	35.1408	0
Co-assembly_3_contig_307284	CE4	0	0	9.49752	0
Co-assembly_3_contig_310858	CE4	0	0	7.59802	0
Co-assembly_3_contig_325235	CE4	12.5231	0.994535	3.79901	0
Co-assembly_3_contig_325235	CE4	12.5231	0.994535	3.79901	0
Co-assembly_3_contig_334497	CE4	0	0	5.69851	0
Co-assembly_3_contig_352269	CE4	43.8309	0	0	0
Co-assembly_3_contig_385634	CE4	0	0	7.59802	0
Co-assembly_3_contig_385746	CE4	0	0	3.79901	0
Co-assembly_3_contig_395423	CE4	0	0	3.79901	0
Co-assembly_3_contig_405377	CE4	0	4524.14	0	0
Co-assembly_3_contig_418259	CE4	0	3.97814	0	0
Co-assembly_3_contig_432380	CE4	0	0.663023	0	0
Co-assembly_3_contig_446321	CE4	2.50462	1.98907	0	0
Co-assembly_3_contig_455284	CE4	2.50462	4.30965	0	0
Co-assembly_3_contig_463176	CE4	2.50462	0.994535	0	0
Co-assembly_3_contig_471501	CE4	0	3.31512	0	0
Co-assembly_3_contig_474509	CE4	0	2.65209	0	0
Co-assembly_3_contig_487046	CE4	0	3.64663	0	0
Co-assembly_3_contig_512438	CE4	0	1.32605	0	0
Co-assembly_3_contig_514372	CE4	2.50462	0.663023	0	0
Co-assembly_3_contig_611140	CE4	37.5694	0	0	0
Co-assembly_3_contig_625857	CE4	10.0185	0	0	0
Co-assembly_3_contig_653104	CE4	5.00925	0	0	0
Co-assembly_3_contig_284508	CE6	1.25231	0.994535	0	0
Co-assembly_3_contig_288413	CE6	0	0	22.7941	0
Co-assembly_3_contig_309001	CE6	6.26156	4.30965	13.2965	0
Co-assembly_3_contig_316475	CE6	0	0	7.59802	0
Co-assembly_3_contig_371835	CE6	0	0	3.79901	0
Co-assembly_3_contig_519868	CE6	1.25231	3.64663	0	0
Co-assembly_3_contig_68494	CE7	0	0	0	26.7043
Co-assembly_3_contig_124039	CE9	0	6.63023	0.949752	0
Co-assembly_3_contig_261199	CE9	2.50462	1.65756	3.79901	0
Co-assembly_3_contig_272626	CE9	7.51387	19.5592	0	0
Co-assembly_3_contig_272626	CE9	7.51387	19.5592	0	0
Co-assembly_3_contig_272626	CE9	7.51387	19.5592	0	0
Co-assembly_3_contig_272899	CE9	0	0	14.2463	0
Co-assembly_3_contig_308085	CE9	0	0	18.995	0
Co-assembly_3_contig_331913	CE9	0	0	26.5931	0
Co-assembly_3_contig_331913	CE9	0	0	26.5931	0
Co-assembly_3_contig_389605	CE9	0	0	8.54777	0
Co-assembly_3_contig_434828	CE9	0	2.9836	0	0
Co-assembly_3_contig_596215	CE9	0	1.32605	0	0
Co-assembly_3_contig_97304	GH1	0	0	0	13.3521
Co-assembly_3_contig_221264	GH1	0	0.331512	11.397	0
Co-assembly_3_contig_230354	GH1	0	0	36.0906	0
Co-assembly_3_contig_232969	GH1	0	0	170.955	0
Co-assembly_3_contig_236180	GH1	0	0	59.8344	0
Co-assembly_3_contig_236180	GH1	0	0	59.8344	0
Co-assembly_3_contig_236180	GH1	0	0	59.8344	0
Co-assembly_3_contig_271380	GH1	1.25231	3.64663	0	0
Co-assembly_3_contig_297566	GH1	15.0277	10.9399	0	0
Co-assembly_3_contig_297566	GH1	15.0277	10.9399	0	0
Co-assembly_3_contig_356499	GH1	0	10.9399	9.49752	0
Co-assembly_3_contig_467932	GH1	0	1.65756	0.949752	0
Co-assembly_3_contig_512345	GH1	0	4.97267	0	0
Co-assembly_3_contig_105	GH10	0	0	0	9039.4
Co-assembly_3_contig_106	GH10	0	0	0	6854.1
Co-assembly_3_contig_1603	GH10	0	0	0	741.043
Co-assembly_3_contig_69267	GH10	58.8587	3.97814	18.995	0
Co-assembly_3_contig_69267	GH10	58.8587	3.97814	18.995	0
Co-assembly_3_contig_69267	GH10	58.8587	3.97814	18.995	0
Co-assembly_3_contig_69267	GH10	58.8587	3.97814	18.995	0
Co-assembly_3_contig_107237	GH10	0	0	155.759	0
Co-assembly_3_contig_153011	GH10	0	0	0	13.3521
Co-assembly_3_contig_163488	GH10	139.007	0	0	0
Co-assembly_3_contig_185164	GH10	0	0	0	11.1268
Co-assembly_3_contig_185164	GH10	0	0	0	11.1268
Co-assembly_3_contig_207452	GH10	0	0	796.842	4.45071
Co-assembly_3_contig_207452	GH10	0	0	796.842	4.45071
Co-assembly_3_contig_207452	GH10	0	0	796.842	4.45071
Co-assembly_3_contig_210230	GH10	0	0	57.9349	0
Co-assembly_3_contig_213050	GH10	0	0	34.1911	0
Co-assembly_3_contig_218296	GH10	1.25231	22.8743	0	0
Co-assembly_3_contig_227206	GH10	0	0	18.0453	0
Co-assembly_3_contig_228202	GH10	0	0.994535	37.0403	0
Co-assembly_3_contig_228202	GH10	0	0.994535	37.0403	0
Co-assembly_3_contig_231443	GH10	0	0	6.64827	0
Co-assembly_3_contig_232102	GH10	0	0	49.3871	0
Co-assembly_3_contig_238493	GH10	0	0	56.0354	0
Co-assembly_3_contig_241900	GH10	0	0	34.1911	0
Co-assembly_3_contig_247915	GH10	0	0	14.2463	0
Co-assembly_3_contig_274556	GH10	0	0	50.3369	0
Co-assembly_3_contig_284197	GH10	0	0	9.49752	0
Co-assembly_3_contig_284789	GH10	0	0	18.0453	0
Co-assembly_3_contig_290907	GH10	0	0	43.6886	0
Co-assembly_3_contig_294015	GH10	0	0	30.3921	0
Co-assembly_3_contig_294921	GH10	2.50462	1.65756	0	0
Co-assembly_3_contig_299201	GH10	0	0.663023	0.949752	0
Co-assembly_3_contig_314863	GH10	5.00925	17.5701	0	0
Co-assembly_3_contig_346952	GH10	0	2.9836	0	0
Co-assembly_3_contig_347511	GH10	1.25231	8.28779	0	0
Co-assembly_3_contig_356383	GH10	2.50462	0.994535	5.69851	0
Co-assembly_3_contig_367270	GH10	57.6064	0	0	0
Co-assembly_3_contig_367270	GH10	57.6064	0	0	0
Co-assembly_3_contig_367271	GH10	80.148	0	0	0
Co-assembly_3_contig_367271	GH10	80.148	0	0	0
Co-assembly_3_contig_395968	GH10	0	3.31512	0	0
Co-assembly_3_contig_416228	GH10	0	5.96721	0	0
Co-assembly_3_contig_417081	GH10	0	13.9235	0	0
Co-assembly_3_contig_422361	GH10	0	5.96721	0	0
Co-assembly_3_contig_455031	GH10	0	3.64663	0	0
Co-assembly_3_contig_459872	GH10	0	11.2714	0	0
Co-assembly_3_contig_484464	GH10	0	2.65209	0	0
Co-assembly_3_contig_487500	GH10	0	2.65209	0	0
Co-assembly_3_contig_491876	GH10	0	9.94535	0	0
Co-assembly_3_contig_504878	GH10	0	3.97814	0	0
Co-assembly_3_contig_512650	GH10	0	1.32605	0	0
Co-assembly_3_contig_520056	GH10	2.50462	1.32605	0	0
Co-assembly_3_contig_528918	GH10	26.2986	0	0	0
Co-assembly_3_contig_557657	GH10	20.037	0.663023	0	0
Co-assembly_3_contig_557758	GH10	0	3.64663	0	0
Co-assembly_3_contig_567767	GH10	0	6.29872	0	0
Co-assembly_3_contig_609072	GH10	212.893	0	0	0
Co-assembly_3_contig_612310	GH10	110.203	0	0	0
Co-assembly_3_contig_614960	GH10	68.8772	0	0	0
Co-assembly_3_contig_621651	GH10	12.5231	0	0	0
Co-assembly_3_contig_624178	GH10	25.0462	0	0	0
Co-assembly_3_contig_630227	GH10	12.5231	0	0	0
Co-assembly_3_contig_630227	GH10	12.5231	0	0	0
Co-assembly_3_contig_634832	GH10	7.51387	0	0	0
Co-assembly_3_contig_636952	GH10	13.7754	0	0	0
Co-assembly_3_contig_643054	GH10	7.51387	0	0	0
Co-assembly_3_contig_643054	GH10	7.51387	0	0	0
Co-assembly_3_contig_672745	GH102	3.75694	0	0	0
Co-assembly_3_contig_78827	GH105	0	0	0	8.90142
Co-assembly_3_contig_222151	GH105	0	0.331512	43.6886	0
Co-assembly_3_contig_223199	GH105	0	0	31.3418	0
Co-assembly_3_contig_238691	GH105	0	0	45.5881	0
Co-assembly_3_contig_239939	GH105	0	0	36.0906	0
Co-assembly_3_contig_251324	GH105	0	0	5.69851	0
Co-assembly_3_contig_262102	GH105	0	0	111.121	0
Co-assembly_3_contig_267257	GH105	8.76619	0	0	0
Co-assembly_3_contig_267257	GH105	8.76619	0	0	0
Co-assembly_3_contig_267978	GH105	0	0	3.79901	0
Co-assembly_3_contig_293831	GH105	27.5509	0.331512	0	0
Co-assembly_3_contig_307193	GH105	0	0	47.4876	0
Co-assembly_3_contig_322397	GH105	0	0	18.0453	0
Co-assembly_3_contig_458172	GH105	0	3.31512	0	0
Co-assembly_3_contig_292472	GH108	0	0	6.64827	0
Co-assembly_3_contig_441807	GH108	0	17.2386	0	0
Co-assembly_3_contig_42498	GH109	7.51387	2.9836	0	0
Co-assembly_3_contig_90516	GH109	0	0	0	4.45071
Co-assembly_3_contig_111769	GH109	0	0	0	22.2536
Co-assembly_3_contig_147586	GH109	0	0	0	11.1268
Co-assembly_3_contig_194207	GH109	0	0	0	8.90142
Co-assembly_3_contig_220049	GH109	0	0	188.051	0
Co-assembly_3_contig_220049	GH109	0	0	188.051	0
Co-assembly_3_contig_220049	GH109	0	0	188.051	0
Co-assembly_3_contig_228825	GH109	1.25231	0	27.5428	0
Co-assembly_3_contig_246924	GH109	5.00925	4.97267	0.949752	0
Co-assembly_3_contig_276179	GH109	0	0	17.0955	0
Co-assembly_3_contig_284412	GH109	0	0	19.9448	0
Co-assembly_3_contig_301872	GH109	0	0	5.69851	0
Co-assembly_3_contig_328590	GH109	0	0	2.84926	0
Co-assembly_3_contig_331140	GH109	0	0	11.397	0
Co-assembly_3_contig_355370	GH109	0	0	13.2965	0
Co-assembly_3_contig_370928	GH109	0	0	5.69851	0
Co-assembly_3_contig_506109	GH109	0	1.98907	0	0
Co-assembly_3_contig_517069	GH109	0	1.32605	0	0
Co-assembly_3_contig_548510	GH109	0	1.32605	0	0
Co-assembly_3_contig_561850	GH109	12.5231	0	0	0
Co-assembly_3_contig_583627	GH109	0	1.98907	0	0
Co-assembly_3_contig_667921	GH109	5.00925	0	0	0
Co-assembly_3_contig_4181	GH11	0	0	0	974.706
Co-assembly_3_contig_10336	GH11	0	0	0	20.0282
Co-assembly_3_contig_13818	GH11	0	0	0	15.5775
Co-assembly_3_contig_16268	GH11	0	0	0	318.226
Co-assembly_3_contig_24433	GH11	0	0	0	278.169
Co-assembly_3_contig_26748	GH11	0	0	0	1019.21
Co-assembly_3_contig_34055	GH11	0	0	0	24.4789
Co-assembly_3_contig_84926	GH11	0	0	0	8.90142
Co-assembly_3_contig_86537	GH11	0	0	0	8.90142
Co-assembly_3_contig_123373	GH11	0	0	0	22.2536
Co-assembly_3_contig_148385	GH11	0	0	0	8.90142
Co-assembly_3_contig_165308	GH11	0	0	0	4.45071
Co-assembly_3_contig_211366	GH11	0	0	0	4.45071
Co-assembly_3_contig_215093	GH11	0	0	38.9398	0
Co-assembly_3_contig_215096	GH11	0	0	273.529	0
Co-assembly_3_contig_218846	GH11	10.0185	0	0	0
Co-assembly_3_contig_218847	GH11	0	0	30.3921	0
Co-assembly_3_contig_238585	GH11	0	0	47.4876	0
Co-assembly_3_contig_251040	GH11	47.5879	0	0	0
Co-assembly_3_contig_265521	GH11	0	0	20.8945	0
Co-assembly_3_contig_286469	GH11	8.76619	0	0	0
Co-assembly_3_contig_321898	GH11	0	23.8688	0	0
Co-assembly_3_contig_362178	GH11	0	8.28779	0	0
Co-assembly_3_contig_394792	GH11	0	0	2.84926	0
Co-assembly_3_contig_411706	GH11	0	0.663023	0	0
Co-assembly_3_contig_425491	GH11	0	10.6084	0	0
Co-assembly_3_contig_425911	GH11	0	23.5373	0	0
Co-assembly_3_contig_432985	GH11	0	1.32605	0	0
Co-assembly_3_contig_463236	GH11	0	2.65209	0	0
Co-assembly_3_contig_501677	GH11	0	5.6357	0	0
Co-assembly_3_contig_508783	GH11	0	1.32605	0	0
Co-assembly_3_contig_512577	GH11	0	1.32605	0	0
Co-assembly_3_contig_517720	GH11	0	1.32605	0	0
Co-assembly_3_contig_550212	GH11	0	2.65209	0	0
Co-assembly_3_contig_599073	GH11	0	0.994535	0	0
Co-assembly_3_contig_608657	GH11	2214.09	0	0	0
Co-assembly_3_contig_608658	GH11	137.754	0	0	0
Co-assembly_3_contig_609527	GH11	488.402	0	0	0
Co-assembly_3_contig_646715	GH11	5.00925	0	0	0
Co-assembly_3_contig_648219	GH11	12.5231	0	0	0
Co-assembly_3_contig_656580	GH11	2.50462	0	0	0
Co-assembly_3_contig_418912	GH11	0	68.9544	0	0
Co-assembly_3_contig_418912	CBM22	0	68.9544	0	0
Co-assembly_3_contig_418912	CBM22	0	68.9544	0	0
Co-assembly_3_contig_162680	GH113	0	0	0	13.3521
Co-assembly_3_contig_197762	GH113	0	0	0	8.90142
Co-assembly_3_contig_340253	GH113	0	0	7.59802	0
Co-assembly_3_contig_78612	GH116	1.25231	14.255	0	0
Co-assembly_3_contig_274982	GH116	0	0	30.3921	0
Co-assembly_3_contig_318260	GH116	0	0.663023	13.2965	0
Co-assembly_3_contig_320175	GH120	2.50462	0.994535	0	0
Co-assembly_3_contig_320183	GH120	0	4.30965	0	0
Co-assembly_3_contig_511399	GH120	0	1.32605	0	0
Co-assembly_3_contig_278205	GH128	0	0	18.0453	0
Co-assembly_3_contig_282809	GH128	5.00925	0	0	0
Co-assembly_3_contig_402620	GH128	7.51387	0	0	0
Co-assembly_3_contig_627931	GH128	5.00925	0	0	0
Co-assembly_3_contig_6278	GH13	0	0	0	97.9157
Co-assembly_3_contig_13393	GH13	0	0	0	40.0564
Co-assembly_3_contig_14171	GH13	0	0	0	95.6903
Co-assembly_3_contig_48957	GH13	0	0	0	22.2536
Co-assembly_3_contig_52026	GH13	1.25231	3.31512	0.949752	0
Co-assembly_3_contig_61002	GH13	0	0	0	24.4789
Co-assembly_3_contig_96504	GH13	0	0	0	31.155
Co-assembly_3_contig_121602	GH13	0	0	0	13.3521
Co-assembly_3_contig_164593	GH13	0	0	0	17.8028
Co-assembly_3_contig_168178	GH13	0	0	0	4.45071
Co-assembly_3_contig_182586	GH13	0	0	48.4374	0
Co-assembly_3_contig_217024	GH13	0	0	22.7941	0
Co-assembly_3_contig_223704	GH13	0	0	66.4827	0
Co-assembly_3_contig_223704	GH13	0	0	66.4827	0
Co-assembly_3_contig_270627	GH13	0	0	18.995	0
Co-assembly_3_contig_280024	GH13	0	0	13.2965	0
Co-assembly_3_contig_282508	GH13	0	0	58.8846	0
Co-assembly_3_contig_286819	GH13	0	0.663023	42.7388	0
Co-assembly_3_contig_294436	GH13	30.0555	27.5155	0	0
Co-assembly_3_contig_294436	GH13	30.0555	27.5155	0	0
Co-assembly_3_contig_313921	GH13	3.75694	0.663023	0	0
Co-assembly_3_contig_316581	GH13	0	0	9.49752	0
Co-assembly_3_contig_322230	GH13	0	0	18.995	0
Co-assembly_3_contig_335787	GH13	5.00925	1.32605	0	0
Co-assembly_3_contig_336700	GH13	0	0	7.59802	0
Co-assembly_3_contig_340285	GH13	0	0	18.995	0
Co-assembly_3_contig_343851	GH13	8.76619	2.65209	0	0
Co-assembly_3_contig_358221	GH13	22.5416	17.2386	0.949752	0
Co-assembly_3_contig_412075	GH13	0	0.994535	0	0
Co-assembly_3_contig_416291	GH13	2.50462	2.32058	0	0
Co-assembly_3_contig_417534	GH13	0	13.9235	0	0
Co-assembly_3_contig_420946	GH13	0	11.2714	0	0
Co-assembly_3_contig_420946	GH13	0	11.2714	0	0
Co-assembly_3_contig_428941	GH13	0	2.9836	0	0
Co-assembly_3_contig_448953	GH13	0	1.98907	0	0
Co-assembly_3_contig_468017	GH13	7.51387	2.65209	0	0
Co-assembly_3_contig_477330	GH13	0	5.6357	0	0
Co-assembly_3_contig_492191	GH13	2.50462	1.98907	0	0
Co-assembly_3_contig_507406	GH13	36.3171	4.64116	0	0
Co-assembly_3_contig_528996	GH13	0	6.29872	0	0
Co-assembly_3_contig_559921	GH13	1.25231	3.31512	0	0
Co-assembly_3_contig_562603	GH13	0	3.97814	0	0
Co-assembly_3_contig_594165	GH13	7.51387	0	0	0
Co-assembly_3_contig_597430	GH13	0	1.32605	0	0
Co-assembly_3_contig_628884	GH13	11.2708	0	0	0
Co-assembly_3_contig_675798	GH13	5.00925	0	0	0
Co-assembly_3_contig_71456	GH130	0	0	237.438	0
Co-assembly_3_contig_71456	GH130	0	0	237.438	0
Co-assembly_3_contig_74904	GH130	28.8032	920.608	0	0
Co-assembly_3_contig_74904	GH130	28.8032	920.608	0	0
Co-assembly_3_contig_74904	GH130	28.8032	920.608	0	0
Co-assembly_3_contig_77213	GH130	0	0	0	8.90142
Co-assembly_3_contig_89527	GH130	0	0	0	20.0282
Co-assembly_3_contig_99931	GH130	87.6619	13.592	0	0
Co-assembly_3_contig_107900	GH130	0	0	0	20.0282
Co-assembly_3_contig_171805	GH130	7.51387	0.994535	3127.53	0
Co-assembly_3_contig_171805	GH130	7.51387	0.994535	3127.53	0
Co-assembly_3_contig_212915	GH130	47.5879	5.96721	7116.49	0
Co-assembly_3_contig_214562	GH130	0	3.64663	34.1911	0
Co-assembly_3_contig_217825	GH130	0	0	128.217	0
Co-assembly_3_contig_220006	GH130	0	0	60.7841	0
Co-assembly_3_contig_220019	GH130	0	0	64.5831	0
Co-assembly_3_contig_228106	GH130	0	0	207.046	0
Co-assembly_3_contig_248330	GH130	0	0	65.5329	0
Co-assembly_3_contig_396980	GH130	0	0	5.69851	0
Co-assembly_3_contig_76301	GH133	0	1.98907	0.949752	0
Co-assembly_3_contig_456381	GH133	5.00925	1.98907	0	0
Co-assembly_3_contig_471632	GH133	0	4.64116	0	0
Co-assembly_3_contig_516522	GH133	7.51387	1.32605	0	0
Co-assembly_3_contig_586460	GH133	0	0.994535	0	0
Co-assembly_3_contig_470	GH16	0	0	0	547.438
Co-assembly_3_contig_1508	GH16	0	0	0	2479.05
Co-assembly_3_contig_15791	GH16	0	0	0	1511.02
Co-assembly_3_contig_15792	GH16	0	0	0	758.846
Co-assembly_3_contig_47809	GH16	0	0	0	102.366
Co-assembly_3_contig_101706	GH16	7.51387	1.98907	0	13.3521
Co-assembly_3_contig_222407	GH16	0	0	101.623	0
Co-assembly_3_contig_222407	GH16	0	0	101.623	0
Co-assembly_3_contig_256824	GH16	2.50462	0	5.69851	0
Co-assembly_3_contig_257558	GH16	0	0	81.6787	0
Co-assembly_3_contig_313430	GH16	0	0	5.69851	0
Co-assembly_3_contig_320977	GH16	0	0	14.2463	0
Co-assembly_3_contig_342307	GH16	23.7939	0.663023	13.2965	0
Co-assembly_3_contig_347104	GH16	0	0	36.0906	0
Co-assembly_3_contig_362659	GH16	0	0	6.64827	0
Co-assembly_3_contig_366046	GH16	0	0	7.59802	0
Co-assembly_3_contig_378035	GH16	0	0	3.79901	0
Co-assembly_3_contig_386593	GH16	0	0	5.69851	0
Co-assembly_3_contig_463309	GH16	10.0185	0	0	0
Co-assembly_3_contig_463309	GH16	10.0185	0	0	0
Co-assembly_3_contig_475690	GH16	10.0185	2.9836	0	0
Co-assembly_3_contig_245994	GH18	0	0	16.1458	0
Co-assembly_3_contig_276002	GH18	0	0	3.79901	0
Co-assembly_3_contig_314336	GH18	10.0185	0.663023	0	0
Co-assembly_3_contig_345921	GH18	0	0	18.995	0
Co-assembly_3_contig_357448	GH18	2.50462	2.65209	0	0
Co-assembly_3_contig_395652	GH18	7.51387	0	1.8995	0
Co-assembly_3_contig_410622	GH18	26.2986	74.2586	0	0
Co-assembly_3_contig_410622	GH18	26.2986	74.2586	0	0
Co-assembly_3_contig_415036	GH18	5.00925	5.30419	0	0
Co-assembly_3_contig_415036	GH18	5.00925	5.30419	0	0
Co-assembly_3_contig_419250	GH18	0	6.63023	0	0
Co-assembly_3_contig_437429	GH18	0	19.8907	0	0
Co-assembly_3_contig_445114	GH18	0	9.28233	0	0
Co-assembly_3_contig_445114	GH18	0	9.28233	0	0
Co-assembly_3_contig_465558	GH18	0	5.30419	0	0
Co-assembly_3_contig_466946	GH18	0	2.32058	0	0
Co-assembly_3_contig_468708	GH18	0	3.64663	0	0
Co-assembly_3_contig_518628	GH18	0	2.65209	0	0
Co-assembly_3_contig_524445	GH18	0	2.32058	0	0
Co-assembly_3_contig_322219	GH19	0	0	26.5931	0
Co-assembly_3_contig_355652	GH19	15.0277	101.443	0	0
Co-assembly_3_contig_355652	GH19	15.0277	101.443	0	0
Co-assembly_3_contig_427249	GH19	5.00925	7.29326	0	0
Co-assembly_3_contig_427638	GH19	0	6.96174	0	0
Co-assembly_3_contig_467231	GH19	0	4.64116	0	0
Co-assembly_3_contig_2621	GH2	0	0	0	883.466
Co-assembly_3_contig_135430	GH2	0	30.4991	0	0
Co-assembly_3_contig_138669	GH2	5.00925	1.65756	59.8344	0
Co-assembly_3_contig_80527	GH20	0	0	0	28.9296
Co-assembly_3_contig_237633	GH20	0	0.663023	3.79901	0
Co-assembly_3_contig_237634	GH20	0	26.5209	0	0
Co-assembly_3_contig_237634	GH20	0	26.5209	0	0
Co-assembly_3_contig_248215	GH20	6.26156	0.663023	17.0955	0
Co-assembly_3_contig_248215	GH20	6.26156	0.663023	17.0955	0
Co-assembly_3_contig_248215	GH20	6.26156	0.663023	17.0955	0
Co-assembly_3_contig_260769	GH20	0	0	93.0757	0
Co-assembly_3_contig_260801	GH20	0	0	36.0906	0
Co-assembly_3_contig_322723	GH20	2.50462	3.97814	0	0
Co-assembly_3_contig_365094	GH20	2.50462	1.65756	0	0
Co-assembly_3_contig_381336	GH20	6.26156	1.98907	0	0
Co-assembly_3_contig_418575	GH20	36.3171	5.6357	0	0
Co-assembly_3_contig_456253	GH20	0	1.32605	0	0
Co-assembly_3_contig_623469	GH20	16.2801	0	0	0
Co-assembly_3_contig_75367	GH23	0	0	0	17.8028
Co-assembly_3_contig_96244	GH23	0	0	0	8.90142
Co-assembly_3_contig_162977	GH23	8.76619	10.9399	4.74876	0
Co-assembly_3_contig_210116	GH23	0	0	0	4.45071
Co-assembly_3_contig_212488	GH23	2.50462	3.64663	0	0
Co-assembly_3_contig_222615	GH23	2.50462	2.9836	0	0
Co-assembly_3_contig_261202	GH23	0	0	32.2916	0
Co-assembly_3_contig_262114	GH23	3.75694	10.2769	0	0
Co-assembly_3_contig_296087	GH23	0	0	2.84926	0
Co-assembly_3_contig_296088	GH23	0	0	1.8995	0
Co-assembly_3_contig_301812	GH23	0	0.331512	14.2463	0
Co-assembly_3_contig_315623	GH23	0	0	10.4473	0
Co-assembly_3_contig_316198	GH23	101.437	0	0	0
Co-assembly_3_contig_316198	GH23	101.437	0	0	0
Co-assembly_3_contig_316198	GH23	101.437	0	0	0
Co-assembly_3_contig_316198	GH23	101.437	0	0	0
Co-assembly_3_contig_335917	GH23	0	1.98907	9.49752	0
Co-assembly_3_contig_350010	GH23	0	0	12.3468	0
Co-assembly_3_contig_369067	GH23	0	0	12.3468	0
Co-assembly_3_contig_371679	GH23	2.50462	4.30965	12.3468	0
Co-assembly_3_contig_394857	GH23	0	0	3.79901	0
Co-assembly_3_contig_409241	GH23	75.1387	1.32605	0	0
Co-assembly_3_contig_409241	GH23	75.1387	1.32605	0	0
Co-assembly_3_contig_413624	GH23	0	4.30965	0	0
Co-assembly_3_contig_440629	GH23	0	0.663023	0	0
Co-assembly_3_contig_444882	GH23	0	7.95628	0	0
Co-assembly_3_contig_449460	GH23	2.50462	1.32605	0	0
Co-assembly_3_contig_449461	GH23	0	1.32605	0	0
Co-assembly_3_contig_471112	GH23	0	1.32605	0	0
Co-assembly_3_contig_475001	GH23	0	1.98907	0	0
Co-assembly_3_contig_478001	GH23	7.51387	7.95628	0	0
Co-assembly_3_contig_480767	GH23	0	3.31512	0	0
Co-assembly_3_contig_483367	GH23	0	1.98907	0	0
Co-assembly_3_contig_508670	GH23	0	0.663023	0	0
Co-assembly_3_contig_514304	GH23	0	0.994535	0	0
Co-assembly_3_contig_517814	GH23	0	1.32605	0	0
Co-assembly_3_contig_528190	GH23	0	1.32605	0	0
Co-assembly_3_contig_589367	GH23	0	0.994535	0	0
Co-assembly_3_contig_613718	GH23	12.5231	0	0	0
Co-assembly_3_contig_616435	GH23	38.8217	0	0	0
Co-assembly_3_contig_621519	GH23	2.50462	0	0	0
Co-assembly_3_contig_626845	GH23	5.00925	0	0	0
Co-assembly_3_contig_646075	GH23	2.50462	0	0	0
Co-assembly_3_contig_197340	GH24	0	0	0	13.3521
Co-assembly_3_contig_585666	GH24	0	0.663023	0	0
Co-assembly_3_contig_616450	GH24	15.0277	0	0	0
Co-assembly_3_contig_645218	GH24	7.51387	0	0	0
Co-assembly_3_contig_681893	GH24	2.50462	0	0	0
Co-assembly_3_contig_406332	GH25	0	70.9435	0	0
Co-assembly_3_contig_453229	GH25	0	2.65209	0	0
Co-assembly_3_contig_474349	GH25	0	5.6357	0	0
Co-assembly_3_contig_519237	GH25	2.50462	1.65756	0	0
Co-assembly_3_contig_214753	GH26	0	0	283.976	0
Co-assembly_3_contig_236829	GH26	0	0	73.1309	0
Co-assembly_3_contig_260595	GH26	0	0	5.69851	0
Co-assembly_3_contig_339660	GH26	0	0	15.196	0
Co-assembly_3_contig_350205	GH27	0	2.9836	0	0
Co-assembly_3_contig_222818	GH28	0	0	51.2866	0
Co-assembly_3_contig_239335	GH28	0	0	21.8443	0
Co-assembly_3_contig_300183	GH28	1.25231	0	19.9448	0
Co-assembly_3_contig_506855	GH28	0	1.65756	0	0
Co-assembly_3_contig_78751	GH29	0	0	0	13.3521
Co-assembly_3_contig_95584	GH29	20.037	11.9344	26.5931	0
Co-assembly_3_contig_183882	GH29	0	0	0	8.90142
Co-assembly_3_contig_216533	GH29	0	2.9836	32.2916	0
Co-assembly_3_contig_225110	GH29	0	0	136.764	0
Co-assembly_3_contig_239377	GH29	0	0	56.9851	0
Co-assembly_3_contig_255684	GH29	0	0	6.64827	0
Co-assembly_3_contig_268962	GH29	0	0	59.8344	0
Co-assembly_3_contig_327440	GH29	0	0	15.196	0
Co-assembly_3_contig_392352	GH29	0	0	2.84926	0
Co-assembly_3_contig_394224	GH29	0	0	4.74876	0
Co-assembly_3_contig_395771	GH29	0	0	8.54777	0
Co-assembly_3_contig_472661	GH29	0	3.31512	0	0
Co-assembly_3_contig_501379	GH29	8.76619	0.331512	0	0
Co-assembly_3_contig_502630	GH29	0	1.32605	0	0
Co-assembly_3_contig_562520	GH29	7.51387	0.663023	0	0
Co-assembly_3_contig_645920	GH29	5.00925	0	0	0
Co-assembly_3_contig_227	GH3	0	0	0	9008.24
Co-assembly_3_contig_228	GH3	0	0	1.8995	1248.42
Co-assembly_3_contig_331	GH3	0	0	0	2650.4
Co-assembly_3_contig_539	GH3	0	0	0	3556.12
Co-assembly_3_contig_540	GH3	0	0	0	752.17
Co-assembly_3_contig_565	GH3	0	0	0	961.354
Co-assembly_3_contig_579	GH3	0	0	0	2149.69
Co-assembly_3_contig_581	GH3	0	0	0	3206.74
Co-assembly_3_contig_649	GH3	0	0	0	2329.95
Co-assembly_3_contig_888	GH3	0	0	0	3491.58
Co-assembly_3_contig_1319	GH3	0	0	0	360.508
Co-assembly_3_contig_2259	GH3	0	0	0	75.6621
Co-assembly_3_contig_2734	GH3	0	0	0	8.90142
Co-assembly_3_contig_2985	GH3	0	0	0	652.029
Co-assembly_3_contig_3602	GH3	0	0	0	382.761
Co-assembly_3_contig_3757	GH3	0	0	0	4003.42
Co-assembly_3_contig_5731	GH3	0	0	0	220.31
Co-assembly_3_contig_6992	GH3	0	0	0	934.649
Co-assembly_3_contig_8030	GH3	0	0	0	48.9578
Co-assembly_3_contig_8082	GH3	0	0	0	1239.52
Co-assembly_3_contig_10783	GH3	0	0	0	80.1128
Co-assembly_3_contig_15106	GH3	0	0	0	329.353
Co-assembly_3_contig_15310	GH3	0	0	0	173.578
Co-assembly_3_contig_24972	GH3	0	0	0	153.55
Co-assembly_3_contig_31708	GH3	0	0	0	171.352
Co-assembly_3_contig_38041	GH3	0	0	0	20.0282
Co-assembly_3_contig_52663	GH3	0	0	0	15.5775
Co-assembly_3_contig_64377	GH3	0	0	0	17.8028
Co-assembly_3_contig_68468	GH3	0	0	0	20.0282
Co-assembly_3_contig_79834	GH3	0	0	0	4.45071
Co-assembly_3_contig_109150	GH3	0	0	0	62.31
Co-assembly_3_contig_135467	GH3	0	0	0	8.90142
Co-assembly_3_contig_141061	GH3	0	0	0	17.8028
Co-assembly_3_contig_158092	GH3	0	0	0	8.90142
Co-assembly_3_contig_161674	GH3	0	0	0	20.0282
Co-assembly_3_contig_164131	GH3	0	0	0	8.90142
Co-assembly_3_contig_171353	GH3	0	0	0	17.8028
Co-assembly_3_contig_175969	GH3	0	0	0	8.90142
Co-assembly_3_contig_181159	GH3	0	0	0	26.7043
Co-assembly_3_contig_186381	GH3	0	0	0	8.90142
Co-assembly_3_contig_188938	GH3	0	0	0	8.90142
Co-assembly_3_contig_192395	GH3	0	0	0	13.3521
Co-assembly_3_contig_197023	GH3	0	0	20.8945	0
Co-assembly_3_contig_212789	GH3	0	0	70.2817	0
Co-assembly_3_contig_222276	GH3	0	0	26.5931	0
Co-assembly_3_contig_223078	GH3	0	0.331512	30.3921	0
Co-assembly_3_contig_232526	GH3	0	0	108.272	0
Co-assembly_3_contig_232582	GH3	0	0	30.3921	0
Co-assembly_3_contig_232645	GH3	2.50462	0	11.397	0
Co-assembly_3_contig_233119	GH3	0	0	11.397	0
Co-assembly_3_contig_233237	GH3	2.50462	0	0	0
Co-assembly_3_contig_239006	GH3	0	0	23.7438	0
Co-assembly_3_contig_241993	GH3	0	0	8.54777	0
Co-assembly_3_contig_248022	GH3	1.25231	2.9836	0	0
Co-assembly_3_contig_255307	GH3	38.8217	0.331512	0	0
Co-assembly_3_contig_270498	GH3	0	0	27.5428	0
Co-assembly_3_contig_273424	GH3	0	0	11.397	0
Co-assembly_3_contig_274589	GH3	0	0	13.2965	0
Co-assembly_3_contig_276429	GH3	0	0	9.49752	0
Co-assembly_3_contig_283181	GH3	0	0	37.9901	0
Co-assembly_3_contig_288944	GH3	7.51387	0	3.79901	0
Co-assembly_3_contig_292153	GH3	7.51387	6.29872	3.79901	0
Co-assembly_3_contig_293190	GH3	0	0	11.397	0
Co-assembly_3_contig_295057	GH3	0	0	8.54777	0
Co-assembly_3_contig_298667	GH3	2.50462	0.663023	0	0
Co-assembly_3_contig_298668	GH3	2.50462	2.65209	0	0
Co-assembly_3_contig_300140	GH3	0	0	11.397	0
Co-assembly_3_contig_323576	GH3	0	0	16.1458	0
Co-assembly_3_contig_326794	GH3	0	0	22.7941	0
Co-assembly_3_contig_329479	GH3	0	0	8.54777	0
Co-assembly_3_contig_347166	GH3	2.50462	7.95628	0	0
Co-assembly_3_contig_353802	GH3	21.2893	7.29326	0	0
Co-assembly_3_contig_363968	GH3	0	0	14.2463	0
Co-assembly_3_contig_383645	GH3	0	0	4.74876	0
Co-assembly_3_contig_389588	GH3	0	1.32605	2.84926	0
Co-assembly_3_contig_390793	GH3	1.25231	0	0	0
Co-assembly_3_contig_392878	GH3	0	0	1.8995	0
Co-assembly_3_contig_393815	GH3	0	0	1.8995	0
Co-assembly_3_contig_396900	GH3	0	0	5.69851	0
Co-assembly_3_contig_399064	GH3	0	0	2.84926	0
Co-assembly_3_contig_418539	GH3	7.51387	12.5974	0	0
Co-assembly_3_contig_423061	GH3	5.00925	11.2714	0	0
Co-assembly_3_contig_423061	GH3	5.00925	11.2714	0	0
Co-assembly_3_contig_423804	GH3	0	12.2659	0	0
Co-assembly_3_contig_426030	GH3	1.25231	14.255	0	0
Co-assembly_3_contig_426031	GH3	1.25231	0.663023	0	0
Co-assembly_3_contig_428352	GH3	2.50462	1.65756	0	0
Co-assembly_3_contig_436311	GH3	0	5.30419	0	0
Co-assembly_3_contig_437028	GH3	0	1.98907	0.949752	0
Co-assembly_3_contig_448433	GH3	0	4.30965	0	0
Co-assembly_3_contig_452521	GH3	0	1.32605	0	0
Co-assembly_3_contig_456229	GH3	0	1.65756	0	0
Co-assembly_3_contig_459569	GH3	0	0.994535	0	0
Co-assembly_3_contig_460099	GH3	1.25231	1.32605	0	0
Co-assembly_3_contig_460117	GH3	0	2.9836	0	0
Co-assembly_3_contig_475851	GH3	5.00925	3.31512	0	0
Co-assembly_3_contig_490329	GH3	0	0.994535	0	0
Co-assembly_3_contig_514716	GH3	0	0.663023	0	0
Co-assembly_3_contig_550894	GH3	5.00925	0	0	0
Co-assembly_3_contig_552453	GH3	0	2.65209	0	0
Co-assembly_3_contig_560677	GH3	0	1.32605	0	0
Co-assembly_3_contig_571536	GH3	5.00925	0	0	0
Co-assembly_3_contig_601160	GH3	0	1.32605	0	0
Co-assembly_3_contig_609495	GH3	18.7847	0	0	0
Co-assembly_3_contig_619927	GH3	10.0185	0	0	0
Co-assembly_3_contig_620616	GH3	20.037	0	0	0
Co-assembly_3_contig_626200	GH3	7.51387	0	0	0
Co-assembly_3_contig_639873	GH3	15.0277	0	0	0
Co-assembly_3_contig_639883	GH3	10.0185	0	0	0
Co-assembly_3_contig_655730	GH3	5.00925	0	0	0
Co-assembly_3_contig_661002	GH3	6.26156	0	0	0
Co-assembly_3_contig_663828	GH3	7.51387	0	0	0
Co-assembly_3_contig_668353	GH3	7.51387	0	0	0
Co-assembly_3_contig_670916	GH3	3.75694	0	0	0
Co-assembly_3_contig_675007	GH3	5.00925	0	0	0
Co-assembly_3_contig_685476	GH3	0	0.663023	0	0
Co-assembly_3_contig_3578	GH3	0	0	0	2160.82
Co-assembly_3_contig_3578	CBM32	0	0	0	2160.82
Co-assembly_3_contig_414237	GH3	27.5509	0	0	0
Co-assembly_3_contig_414237	GH3	27.5509	0	0	0
Co-assembly_3_contig_414237	GH3	27.5509	0	0	0
Co-assembly_3_contig_414237	GH3	27.5509	0	0	0
Co-assembly_3_contig_6510	GH30	0	0	0	616.424
Co-assembly_3_contig_22617	GH30	0	0	0	309.324
Co-assembly_3_contig_67096	GH30	0	0	0	135.747
Co-assembly_3_contig_165118	GH30	0	0	0	35.6057
Co-assembly_3_contig_213258	GH30	0	2.32058	22.7941	0
Co-assembly_3_contig_213258	GH30	0	2.32058	22.7941	0
Co-assembly_3_contig_218233	GH30	0	0	773.098	0
Co-assembly_3_contig_251149	GH30	0	0	15.196	0
Co-assembly_3_contig_263290	GH30	0	0	47.4876	0
Co-assembly_3_contig_270171	GH30	76.3911	1.98907	0	0
Co-assembly_3_contig_292996	GH30	0	0	20.8945	0
Co-assembly_3_contig_294359	GH30	0	0	29.4423	0
Co-assembly_3_contig_299592	GH30	546.008	0	0	0
Co-assembly_3_contig_318486	GH30	0	0	5.69851	0
Co-assembly_3_contig_341920	GH30	32.5601	27.847	0	0
Co-assembly_3_contig_372727	GH30	5.00925	0	3.79901	0
Co-assembly_3_contig_377254	GH30	0	4.30965	0	0
Co-assembly_3_contig_422877	GH30	0	5.30419	0	0
Co-assembly_3_contig_467667	GH30	0	11.6029	0	0
Co-assembly_3_contig_481666	GH30	0	4.64116	0	0
Co-assembly_3_contig_503385	GH30	71.3818	0	0	0
Co-assembly_3_contig_540736	GH30	46.3356	0	0	0
Co-assembly_3_contig_640711	GH30	26.2986	0	0	0
Co-assembly_3_contig_40701	GH31	0	8.28779	0	0
Co-assembly_3_contig_43315	GH31	0	0	0	115.718
Co-assembly_3_contig_142048	GH31	0	0.331512	20.8945	0
Co-assembly_3_contig_221208	GH31	0	2.32058	27.5428	0
Co-assembly_3_contig_261761	GH31	0	0	42.7388	0
Co-assembly_3_contig_266350	GH31	0	4.97267	0	0
Co-assembly_3_contig_296383	GH31	0	0	21.8443	0
Co-assembly_3_contig_321527	GH31	0	0	25.6433	0
Co-assembly_3_contig_416327	GH31	0	19.5592	0	0
Co-assembly_3_contig_420812	GH31	0	6.96174	0	0
Co-assembly_3_contig_492568	GH31	0	3.31512	0	0
Co-assembly_3_contig_510702	GH31	8.76619	1.65756	0	0
Co-assembly_3_contig_512098	GH31	2.50462	6.29872	0	0
Co-assembly_3_contig_518860	GH31	16.2801	2.9836	0	0
Co-assembly_3_contig_110278	GH35	0	0	0	15.5775
Co-assembly_3_contig_461087	GH35	2.50462	2.32058	0	0
Co-assembly_3_contig_468582	GH35	0	2.65209	0	0
Co-assembly_3_contig_22352	GH38	0	0.331512	0	17.8028
Co-assembly_3_contig_51607	GH38	0	0	0	26.7043
Co-assembly_3_contig_78525	GH38	0	0	20.8945	0
Co-assembly_3_contig_86873	GH38	0	0	0	6.67607
Co-assembly_3_contig_124172	GH38	0	0	0	8.90142
Co-assembly_3_contig_194548	GH38	0	0	40.8393	4.45071
Co-assembly_3_contig_254678	GH38	0	0	9.49752	0
Co-assembly_3_contig_278628	GH38	0	0	7.59802	0
Co-assembly_3_contig_320279	GH38	5.00925	0	17.0955	0
Co-assembly_3_contig_328628	GH38	0	0.663023	11.397	0
Co-assembly_3_contig_348539	GH38	0	0	5.69851	0
Co-assembly_3_contig_348539	GH38	0	0	5.69851	0
Co-assembly_3_contig_369827	GH38	0	0	1.8995	0
Co-assembly_3_contig_387530	GH38	0	0	9.49752	0
Co-assembly_3_contig_393650	GH38	0	1.32605	9.49752	0
Co-assembly_3_contig_554801	GH38	0	0.663023	0	0
Co-assembly_3_contig_625568	GH38	5.00925	0	0	0
Co-assembly_3_contig_631456	GH38	2.50462	0	0	0
Co-assembly_3_contig_631586	GH38	5.00925	0	0	0
Co-assembly_3_contig_311378	GH39	7.51387	0	5.69851	0
Co-assembly_3_contig_14034	GH4	0	0	0	8.90142
Co-assembly_3_contig_43156	GH4	0	0	0	13.3521
Co-assembly_3_contig_85269	GH4	0	0	0	8.90142
Co-assembly_3_contig_90906	GH4	0	0	0	8.90142
Co-assembly_3_contig_95097	GH4	0	0	0	8.90142
Co-assembly_3_contig_112977	GH4	0	0	0	22.2536
Co-assembly_3_contig_114265	GH4	0	0	0	17.8028
Co-assembly_3_contig_125755	GH4	0	0	0	8.90142
Co-assembly_3_contig_156611	GH4	0	0	0	4.45071
Co-assembly_3_contig_158238	GH4	5.00925	3.64663	0	0
Co-assembly_3_contig_161106	GH4	0	0	0	8.90142
Co-assembly_3_contig_164950	GH4	0	0	0	8.90142
Co-assembly_3_contig_165423	GH4	0	0	0	6.67607
Co-assembly_3_contig_166189	GH4	0	0	0	20.0282
Co-assembly_3_contig_166189	GH4	0	0	0	20.0282
Co-assembly_3_contig_175785	GH4	2.50462	8.6193	0	0
Co-assembly_3_contig_186908	GH4	7.51387	0.331512	0	0
Co-assembly_3_contig_210936	GH4	48.8402	0	0	0
Co-assembly_3_contig_228504	GH4	0	0	18.0453	0
Co-assembly_3_contig_228509	GH4	2.50462	0	42.7388	0
Co-assembly_3_contig_228966	GH4	0	0	19.9448	0
Co-assembly_3_contig_229730	GH4	2.50462	0	0	0
Co-assembly_3_contig_243913	GH4	0	0	28.4926	0
Co-assembly_3_contig_246746	GH4	0	0	18.995	0
Co-assembly_3_contig_254914	GH4	0	0	1.8995	0
Co-assembly_3_contig_286102	GH4	0	0	3.79901	0
Co-assembly_3_contig_289906	GH4	0	0	5.69851	0
Co-assembly_3_contig_295002	GH4	0	0	22.7941	0
Co-assembly_3_contig_295316	GH4	0	0	13.2965	0
Co-assembly_3_contig_303420	GH4	0	0	1.8995	0
Co-assembly_3_contig_303926	GH4	0	0.331512	9.49752	0
Co-assembly_3_contig_305719	GH4	0	0	5.69851	0
Co-assembly_3_contig_319811	GH4	0	0	13.2965	0
Co-assembly_3_contig_326027	GH4	0	0	31.3418	0
Co-assembly_3_contig_333342	GH4	0	0	22.7941	0
Co-assembly_3_contig_342674	GH4	0	0	9.49752	0
Co-assembly_3_contig_354677	GH4	0	0	7.59802	0
Co-assembly_3_contig_354872	GH4	3.75694	0	0	0
Co-assembly_3_contig_364011	GH4	0	0	13.2965	0
Co-assembly_3_contig_372794	GH4	0	0	9.49752	0
Co-assembly_3_contig_378354	GH4	0	0	7.59802	0
Co-assembly_3_contig_380642	GH4	0	0	1.8995	0
Co-assembly_3_contig_392311	GH4	0	0	2.84926	0
Co-assembly_3_contig_399487	GH4	0	0	5.69851	0
Co-assembly_3_contig_418204	GH4	0	7.29326	0	0
Co-assembly_3_contig_422279	GH4	8.76619	3.31512	0	0
Co-assembly_3_contig_440517	GH4	0	1.32605	0	0
Co-assembly_3_contig_441247	GH4	0	10.6084	0	0
Co-assembly_3_contig_450436	GH4	5.00925	1.98907	0	0
Co-assembly_3_contig_451300	GH4	0	1.32605	0	0
Co-assembly_3_contig_494892	GH4	7.51387	5.6357	0	0
Co-assembly_3_contig_516920	GH4	2.50462	3.31512	0	0
Co-assembly_3_contig_531776	GH4	0	0.994535	0	0
Co-assembly_3_contig_547897	GH4	2.50462	0.663023	0	0
Co-assembly_3_contig_554312	GH4	0	1.98907	0	0
Co-assembly_3_contig_586606	GH4	0	0.663023	0	0
Co-assembly_3_contig_590579	GH4	5.00925	0	0	0
Co-assembly_3_contig_592105	GH4	0	0.663023	0	0
Co-assembly_3_contig_593883	GH4	0	1.98907	0	0
Co-assembly_3_contig_611078	GH4	8.76619	0	0	0
Co-assembly_3_contig_611675	GH4	73.8864	0	0	0
Co-assembly_3_contig_611675	GH4	73.8864	0	0	0
Co-assembly_3_contig_662473	GH4	12.5231	0	0	0
Co-assembly_3_contig_680626	GH4	2.50462	0	0	0
Co-assembly_3_contig_682167	GH4	2.50462	0	0	0
Co-assembly_3_contig_686355	GH4	0	0.663023	0	0
Co-assembly_3_contig_215535	GH42	0	0	38.9398	0
Co-assembly_3_contig_240713	GH42	6.26156	2.65209	39.8896	0
Co-assembly_3_contig_345598	GH42	0	0	9.49752	0
Co-assembly_3_contig_388126	GH42	0	0	4.74876	0
Co-assembly_3_contig_576989	GH42	5.00925	1.98907	0	0
Co-assembly_3_contig_1002	GH43	0	0	0	17.8028
Co-assembly_3_contig_9525	GH43	0	0	0	487.353
Co-assembly_3_contig_13158	GH43	0	0	0	235.888
Co-assembly_3_contig_20419	GH43	0	0	0	184.705
Co-assembly_3_contig_27159	GH43	0	0	0	22.2536
Co-assembly_3_contig_27798	GH43	0	0	0	71.2114
Co-assembly_3_contig_76282	GH43	0	0	0	11.1268
Co-assembly_3_contig_131438	GH43	0	0	85.4777	4.45071
Co-assembly_3_contig_140649	GH43	0	0	0	8.90142
Co-assembly_3_contig_157361	GH43	0	0	0	11.1268
Co-assembly_3_contig_162027	GH43	0	0	43.6886	0
Co-assembly_3_contig_214015	GH43	0	0	55.0856	0
Co-assembly_3_contig_217156	GH43	0	0	9.49752	0
Co-assembly_3_contig_224517	GH43	0	0	37.9901	0
Co-assembly_3_contig_227345	GH43	0	0	29.4423	0
Co-assembly_3_contig_229631	GH43	0	0	93.0757	0
Co-assembly_3_contig_230962	GH43	0	0	93.0757	0
Co-assembly_3_contig_230962	GH43	0	0	93.0757	0
Co-assembly_3_contig_232774	GH43	0	0.663023	37.9901	0
Co-assembly_3_contig_242453	GH43	0	0	190.9	0
Co-assembly_3_contig_246132	GH43	0	0	32.2916	0
Co-assembly_3_contig_247786	GH43	0	0	65.5329	0
Co-assembly_3_contig_258998	GH43	0	0	43.6886	0
Co-assembly_3_contig_259833	GH43	15.0277	1.32605	0	0
Co-assembly_3_contig_278990	GH43	13.7754	3.97814	0	0
Co-assembly_3_contig_283924	GH43	2.50462	0	31.3418	0
Co-assembly_3_contig_316003	GH43	0	0.994535	13.2965	0
Co-assembly_3_contig_316004	GH43	0	1.32605	2.84926	0
Co-assembly_3_contig_318028	GH43	0	0	3.79901	0
Co-assembly_3_contig_319009	GH43	50.0925	3.64663	0	0
Co-assembly_3_contig_325965	GH43	0	0	5.69851	0
Co-assembly_3_contig_328948	GH43	0	0	25.6433	0
Co-assembly_3_contig_341395	GH43	25.0462	4.97267	0	0
Co-assembly_3_contig_375889	GH43	0	0	9.49752	0
Co-assembly_3_contig_380781	GH43	0	0	11.397	0
Co-assembly_3_contig_381445	GH43	2.50462	0	13.2965	0
Co-assembly_3_contig_413033	GH43	0	5.96721	0	0
Co-assembly_3_contig_414641	GH43	0	11.6029	0	0
Co-assembly_3_contig_415114	GH43	10.0185	6.63023	0	0
Co-assembly_3_contig_419859	GH43	0	3.97814	0	0
Co-assembly_3_contig_420948	GH43	3.75694	11.9344	0	0
Co-assembly_3_contig_422608	GH43	0	6.96174	0	0
Co-assembly_3_contig_429624	GH43	0	2.9836	0	0
Co-assembly_3_contig_434701	GH43	0	7.95628	0	0
Co-assembly_3_contig_468731	GH43	0	5.30419	0	0
Co-assembly_3_contig_486406	GH43	0	3.64663	0	0
Co-assembly_3_contig_491571	GH43	0	2.32058	0	0
Co-assembly_3_contig_543721	GH43	0	4.97267	0	0
Co-assembly_3_contig_563890	GH43	56.3541	0	0	0
Co-assembly_3_contig_612017	GH43	12.5231	0	0	0
Co-assembly_3_contig_614791	GH43	5.00925	0	0	0
Co-assembly_3_contig_652197	GH43	5.00925	0	0	0
Co-assembly_3_contig_305163	GH44	3.75694	1.65756	0	0
Co-assembly_3_contig_1402	GH45	0	0	0	2076.26
Co-assembly_3_contig_1404	GH45	0	0	0	883.466
Co-assembly_3_contig_1405	GH45	0	0	0	229.212
Co-assembly_3_contig_1420	GH45	0	0	0	393.888
Co-assembly_3_contig_1790	GH45	0	0	0	91.2396
Co-assembly_3_contig_5237	GH45	0	0	0	1987.24
Co-assembly_3_contig_22013	GH45	0	0	0	146.873
Co-assembly_3_contig_64548	GH45	0	0	0	46.7325
Co-assembly_3_contig_65136	GH45	0	0	0	124.62
Co-assembly_3_contig_84159	GH45	0	0	0	31.155
Co-assembly_3_contig_160921	GH45	0	0	0	22.2536
Co-assembly_3_contig_242988	GH45	0	0	85.4777	0
Co-assembly_3_contig_245793	GH45	0	0	8.54777	0
Co-assembly_3_contig_265098	GH45	0	0	15.196	0
Co-assembly_3_contig_273297	GH45	0	0	41.7891	0
Co-assembly_3_contig_273298	GH45	0	0	61.7339	0
Co-assembly_3_contig_381564	GH45	318.087	1.32605	0	0
Co-assembly_3_contig_410043	GH45	15.0277	9.28233	0	0
Co-assembly_3_contig_466290	GH45	0	1.65756	0	0
Co-assembly_3_contig_475021	GH45	0	1.32605	0	0
Co-assembly_3_contig_498555	GH45	0	2.9836	0	0
Co-assembly_3_contig_540537	GH45	13.7754	0.331512	0	0
Co-assembly_3_contig_544973	GH45	8.76619	0	0	0
Co-assembly_3_contig_553158	GH45	5.00925	0	0	0
Co-assembly_3_contig_567527	GH45	5.00925	1.65756	0	0
Co-assembly_3_contig_3884	GH48	0	0	0	2031.75
Co-assembly_3_contig_18960	GH48	0	0	0	841.184
Co-assembly_3_contig_30349	GH48	0	350.739	0	0
Co-assembly_3_contig_109089	GH48	0	83.5409	0	0
Co-assembly_3_contig_49	GH5	0	0	0	255.916
Co-assembly_3_contig_421	GH5	0	0	0	358.282
Co-assembly_3_contig_627	GH5	0	0	0	930.199
Co-assembly_3_contig_628	GH5	0	0	0	589.719
Co-assembly_3_contig_629	GH5	0	0	0	4412.88
Co-assembly_3_contig_1160	GH5	0	0	0	1241.75
Co-assembly_3_contig_1317	GH5	0	0	0	3039.84
Co-assembly_3_contig_1629	GH5	0	0	0	258.141
Co-assembly_3_contig_3494	GH5	0	0	0	571.916
Co-assembly_3_contig_3584	GH5	0	0	0	1239.52
Co-assembly_3_contig_10741	GH5	0	0	0	189.155
Co-assembly_3_contig_18228	GH5	0	0	0	102.366
Co-assembly_3_contig_24840	GH5	0	0	0	220.31
Co-assembly_3_contig_25207	GH5	0	0	0	211.409
Co-assembly_3_contig_32161	GH5	0	0	0	329.353
Co-assembly_3_contig_45466	GH5	0	0	0	37.831
Co-assembly_3_contig_56333	GH5	0	0	0	17.8028
Co-assembly_3_contig_170554	GH5	0	0	0	17.8028
Co-assembly_3_contig_212781	GH5	0	1.98907	1404.68	0
Co-assembly_3_contig_212795	GH5	0	0	569.851	0
Co-assembly_3_contig_213962	GH5	0	0	58.8846	0
Co-assembly_3_contig_215060	GH5	0	8.6193	0	0
Co-assembly_3_contig_216730	GH5	0	0.663023	321.016	0
Co-assembly_3_contig_217812	GH5	0	0	160.508	0
Co-assembly_3_contig_225965	GH5	0	0	5.69851	0
Co-assembly_3_contig_227631	GH5	0	0	325.765	0
Co-assembly_3_contig_227632	GH5	0	0	132.965	0
Co-assembly_3_contig_227713	GH5	0	0	39.8896	0
Co-assembly_3_contig_228147	GH5	0	0	30.3921	0
Co-assembly_3_contig_228381	GH5	0	0	93.0757	0
Co-assembly_3_contig_228381	GH5	0	0	93.0757	0
Co-assembly_3_contig_236999	GH5	26.2986	0	0	0
Co-assembly_3_contig_237949	GH5	0	0	48.4374	0
Co-assembly_3_contig_241333	GH5	0	0	135.815	0
Co-assembly_3_contig_253015	GH5	0	2.9836	0	0
Co-assembly_3_contig_254201	GH5	56.3541	10.2769	0	0
Co-assembly_3_contig_258257	GH5	0	0	30.3921	0
Co-assembly_3_contig_264855	GH5	0	0	32.2916	0
Co-assembly_3_contig_270943	GH5	0	8.28779	0	0
Co-assembly_3_contig_272888	GH5	0	0	18.0453	0
Co-assembly_3_contig_276096	GH5	100.185	52.0473	0	0
Co-assembly_3_contig_278078	GH5	0	7.29326	0	0
Co-assembly_3_contig_280160	GH5	0	0	21.8443	0
Co-assembly_3_contig_280294	GH5	20.037	0	0	0
Co-assembly_3_contig_303187	GH5	0	0	12.3468	0
Co-assembly_3_contig_303582	GH5	2.50462	0.994535	5.69851	0
Co-assembly_3_contig_308312	GH5	7.51387	79.2313	0	0
Co-assembly_3_contig_312251	GH5	8.76619	8.95081	0	0
Co-assembly_3_contig_323321	GH5	0	0	34.1911	0
Co-assembly_3_contig_334144	GH5	0	0	9.49752	0
Co-assembly_3_contig_349704	GH5	0	0	9.49752	0
Co-assembly_3_contig_357081	GH5	0	0	6.64827	0
Co-assembly_3_contig_373703	GH5	5.00925	19.8907	0	0
Co-assembly_3_contig_387009	GH5	0	12.929	0	0
Co-assembly_3_contig_413652	GH5	2.50462	8.28779	0	0
Co-assembly_3_contig_414310	GH5	0	2.32058	0	0
Co-assembly_3_contig_415055	GH5	0	14.255	0	0
Co-assembly_3_contig_415920	GH5	0	6.29872	0	0
Co-assembly_3_contig_416988	GH5	31.3078	18.8962	0	0
Co-assembly_3_contig_417009	GH5	3.75694	7.95628	0	0
Co-assembly_3_contig_419761	GH5	0	7.29326	0	0
Co-assembly_3_contig_421080	GH5	1.25231	7.62477	0	0
Co-assembly_3_contig_424949	GH5	0	4.64116	0	0
Co-assembly_3_contig_425820	GH5	7.51387	3.64663	0	0
Co-assembly_3_contig_430499	GH5	13.7754	0.331512	0	0
Co-assembly_3_contig_433587	GH5	0	2.9836	0	0
Co-assembly_3_contig_437408	GH5	0	3.97814	0	0
Co-assembly_3_contig_437760	GH5	0	13.2605	0	0
Co-assembly_3_contig_440351	GH5	0	1.98907	0	0
Co-assembly_3_contig_451563	GH5	0	14.255	0	0
Co-assembly_3_contig_452468	GH5	2.50462	6.96174	0	0
Co-assembly_3_contig_457382	GH5	3.75694	27.5155	0	0
Co-assembly_3_contig_460154	GH5	0	7.29326	0	0
Co-assembly_3_contig_460201	GH5	2.50462	3.31512	0	0
Co-assembly_3_contig_463393	GH5	0	1.98907	0	0
Co-assembly_3_contig_464036	GH5	0	5.30419	0	0
Co-assembly_3_contig_473841	GH5	18.7847	2.65209	0	0
Co-assembly_3_contig_482792	GH5	12.5231	0	0	0
Co-assembly_3_contig_483223	GH5	1.25231	2.9836	0	0
Co-assembly_3_contig_485764	GH5	0	4.97267	0	0
Co-assembly_3_contig_489579	GH5	2.50462	1.65756	0	0
Co-assembly_3_contig_492818	GH5	0	3.64663	0	0
Co-assembly_3_contig_508167	GH5	0	1.98907	0	0
Co-assembly_3_contig_518675	GH5	2.50462	4.97267	0	0
Co-assembly_3_contig_557857	GH5	2.50462	1.98907	0	0
Co-assembly_3_contig_565887	GH5	5.00925	1.98907	0	0
Co-assembly_3_contig_570383	GH5	0	1.65756	0	0
Co-assembly_3_contig_613157	GH5	46.3356	0	0	0
Co-assembly_3_contig_620880	GH5	12.5231	0	0	0
Co-assembly_3_contig_665117	GH5	8.76619	0	0	0
Co-assembly_3_contig_439068	GH5	1.25231	21.2167	0	0
Co-assembly_3_contig_439068	CBM22	1.25231	21.2167	0	0
Co-assembly_3_contig_220237	GH51	0	0	32.2916	0
Co-assembly_3_contig_220237	GH51	0	0	32.2916	0
Co-assembly_3_contig_241835	GH51	0	0	81.6787	0
Co-assembly_3_contig_245945	GH51	0	0	22.7941	0
Co-assembly_3_contig_405879	GH51	0	25.8579	0	0
Co-assembly_3_contig_416395	GH51	2.50462	6.29872	0	0
Co-assembly_3_contig_438244	GH51	0	12.929	0	0
Co-assembly_3_contig_608891	GH51	78.8957	0	0	0
Co-assembly_3_contig_608891	GH51	78.8957	0	0	0
Co-assembly_3_contig_19323	GH53	0	0	0	129.071
Co-assembly_3_contig_51160	GH53	0	0	0	17.8028
Co-assembly_3_contig_130060	GH53	0	0	0	26.7043
Co-assembly_3_contig_182095	GH53	0	0	0	11.1268
Co-assembly_3_contig_286984	GH53	3.75694	0	7.59802	0
Co-assembly_3_contig_327822	GH53	0	1.32605	16.1458	0
Co-assembly_3_contig_462755	GH53	2.50462	0.663023	0	0
Co-assembly_3_contig_622261	GH53	5.00925	0	0	0
Co-assembly_3_contig_623743	GH53	6.26156	0	0	0
Co-assembly_3_contig_681622	GH53	5.00925	0	0	0
Co-assembly_3_contig_158	GH55	0	0.663023	0.949752	29183.3
Co-assembly_3_contig_476	GH55	0	0	0	3289.08
Co-assembly_3_contig_69286	GH57	0	0	0	11.1268
Co-assembly_3_contig_106674	GH57	0	0.331512	0	28.9296
Co-assembly_3_contig_141028	GH57	12.5231	9.94535	0	0
Co-assembly_3_contig_141028	GH57	12.5231	9.94535	0	0
Co-assembly_3_contig_141028	GH57	12.5231	9.94535	0	0
Co-assembly_3_contig_174886	GH57	0	0	0	13.3521
Co-assembly_3_contig_212193	GH57	0	0	0	6.67607
Co-assembly_3_contig_225728	GH57	7.51387	2.65209	0	0
Co-assembly_3_contig_225729	GH57	0	0	14.2463	0
Co-assembly_3_contig_233055	GH57	42.5786	10.9399	0	0
Co-assembly_3_contig_243145	GH57	0	0	19.9448	0
Co-assembly_3_contig_267852	GH57	17.5324	2.9836	0	0
Co-assembly_3_contig_316678	GH57	2.50462	15.2495	0	0
Co-assembly_3_contig_344458	GH57	0	0.994535	1.8995	0
Co-assembly_3_contig_344460	GH57	2.50462	3.31512	0	0
Co-assembly_3_contig_350890	GH57	10.0185	2.32058	0	0
Co-assembly_3_contig_407235	GH57	7.51387	23.5373	0	0
Co-assembly_3_contig_407631	GH57	2.50462	5.6357	0	0
Co-assembly_3_contig_421022	GH57	6.26156	0.994535	0	0
Co-assembly_3_contig_476326	GH57	0	2.65209	0	0
Co-assembly_3_contig_546519	GH57	3.75694	0.331512	0	0
Co-assembly_3_contig_441346	GH64	2.50462	6.29872	0	0
Co-assembly_3_contig_438608	GH65	0	8.95081	0	0
Co-assembly_3_contig_438608	GH65	0	8.95081	0	0
Co-assembly_3_contig_507019	GH65	0	1.98907	0	0
Co-assembly_3_contig_418433	GH67	0	2.32058	0	0
Co-assembly_3_contig_615908	GH67	147.773	0	0	0
Co-assembly_3_contig_633620	GH67	30.0555	0	0	0
Co-assembly_3_contig_331308	GH73	0	0	5.69851	0
Co-assembly_3_contig_331308	GH73	0	0	5.69851	0
Co-assembly_3_contig_435862	GH73	0	1.32605	0	0
Co-assembly_3_contig_435862	GH73	0	1.32605	0	0
Co-assembly_3_contig_480519	GH73	0	1.98907	0	0
Co-assembly_3_contig_480519	GH73	0	1.98907	0	0
Co-assembly_3_contig_521901	GH73	0	4.30965	0	0
Co-assembly_3_contig_521901	GH73	0	4.30965	0	0
Co-assembly_3_contig_528907	GH73	0	1.32605	0	0
Co-assembly_3_contig_953	GH74	0	0	0	1571.1
Co-assembly_3_contig_2925	GH74	0	0	0	222.536
Co-assembly_3_contig_5608	GH74	0	0	0	458.423
Co-assembly_3_contig_236668	GH74	0	0	28.4926	0
Co-assembly_3_contig_29792	GH76	0	0	0	169.127
Co-assembly_3_contig_36071	GH76	0	0	0	66.7607
Co-assembly_3_contig_327871	GH76	0	0	15.196	0
Co-assembly_3_contig_62696	GH77	0	0	0	20.0282
Co-assembly_3_contig_215222	GH77	0	0	205.146	0
Co-assembly_3_contig_215226	GH77	151.53	33.4827	0	0
Co-assembly_3_contig_215226	GH77	151.53	33.4827	0	0
Co-assembly_3_contig_264320	GH77	0	1.32605	23.7438	0
Co-assembly_3_contig_331650	GH77	2.50462	13.592	0	0
Co-assembly_3_contig_417861	GH77	7.51387	6.63023	0	0
Co-assembly_3_contig_464758	GH77	0	6.96174	0	0
Co-assembly_3_contig_481294	GH77	0	3.64663	0	0
Co-assembly_3_contig_276958	GH78	0	0.663023	23.7438	0
Co-assembly_3_contig_219180	GH8	0	0	348.559	0
Co-assembly_3_contig_244564	GH8	78.8957	0.994535	36.0906	0
Co-assembly_3_contig_245089	GH8	0	0	95.925	0
Co-assembly_3_contig_294454	GH8	0	0	13.2965	0
Co-assembly_3_contig_294860	GH8	0	0	11.397	0
Co-assembly_3_contig_338445	GH8	3.75694	1.98907	0	0
Co-assembly_3_contig_411334	GH8	1.25231	52.7104	0	0
Co-assembly_3_contig_414102	GH8	1.25231	20.8852	0	0
Co-assembly_3_contig_416759	GH8	0	13.2605	0	0
Co-assembly_3_contig_417594	GH8	0	39.1184	0	0
Co-assembly_3_contig_417595	GH8	0	13.9235	0	0
Co-assembly_3_contig_421519	GH8	0	13.592	0	0
Co-assembly_3_contig_421962	GH8	0	2.65209	0	0
Co-assembly_3_contig_423042	GH8	0	6.29872	0	0
Co-assembly_3_contig_455666	GH8	0	3.97814	0	0
Co-assembly_3_contig_460057	GH8	10.0185	0	0	0
Co-assembly_3_contig_466511	GH8	0	2.9836	0	0
Co-assembly_3_contig_520731	GH8	7.51387	1.32605	0	0
Co-assembly_3_contig_612746	GH8	22.5416	0	0	0
Co-assembly_3_contig_493782	GH8	211.641	0	0	0
Co-assembly_3_contig_493782	GH5	211.641	0	0	0
Co-assembly_3_contig_1729	GH81	0	0	0	2823.98
Co-assembly_3_contig_2284	GH81	0	0	0	3393.67
Co-assembly_3_contig_1109	GH87	0	0	0	1566.65
Co-assembly_3_contig_8248	GH87	0	0	0	925.748
Co-assembly_3_contig_273958	GH88	3.75694	7.95628	0.949752	0
Co-assembly_3_contig_388782	GH88	0	0.663023	1.8995	0
Co-assembly_3_contig_504962	GH88	0	2.32058	0	0
Co-assembly_3_contig_512631	GH88	0	1.65756	0	0
Co-assembly_3_contig_539075	GH88	0	3.31512	0	0
Co-assembly_3_contig_4440	GH9	0	0	0	1838.14
Co-assembly_3_contig_15048	GH9	0	0	0	158
Co-assembly_3_contig_125103	GH9	0	12.2659	0	0
Co-assembly_3_contig_156769	GH9	0	0	0	22.2536
Co-assembly_3_contig_159607	GH9	51.3448	46.7431	0	0
Co-assembly_3_contig_216115	GH9	2.50462	0.663023	19.9448	0
Co-assembly_3_contig_240100	GH9	0	0	50.3369	0
Co-assembly_3_contig_314070	GH9	0	77.5737	0	0
Co-assembly_3_contig_411839	GH9	10.0185	20.8852	0	0
Co-assembly_3_contig_411943	GH9	0	33.4827	0	0
Co-assembly_3_contig_445788	GH9	0	7.29326	0	0
Co-assembly_3_contig_446076	GH9	0	2.32058	0	0
Co-assembly_3_contig_451141	GH9	0	8.28779	0	0
Co-assembly_3_contig_460433	GH9	0	6.63023	0	0
Co-assembly_3_contig_470174	GH9	0	7.95628	0	0
Co-assembly_3_contig_485906	GH9	0	14.918	0	0
Co-assembly_3_contig_497185	GH9	0	1.98907	0	0
Co-assembly_3_contig_509573	GH9	0	7.62477	0	0
Co-assembly_3_contig_554110	GH9	0	1.65756	0	0
Co-assembly_3_contig_554558	GH9	0	5.6357	0	0
Co-assembly_3_contig_1057	GH92	0	0	0	2844
Co-assembly_3_contig_199146	GH94	38.8217	139.235	0	0
Co-assembly_3_contig_199146	GH94	38.8217	139.235	0	0
Co-assembly_3_contig_6209	GH95	0	0	0	485.128
Co-assembly_3_contig_44671	GH95	0	0	0	322.677
Co-assembly_3_contig_548282	GH99	5.00925	1.98907	0	0
Co-assembly_3_contig_272322	GT11	0	0	38.9398	0
Co-assembly_3_contig_492774	GT11	2.50462	4.64116	0	0
Co-assembly_3_contig_535352	GT11	0	2.32058	0	0
Co-assembly_3_contig_87356	GT14	0	0	0	4.45071
Co-assembly_3_contig_271891	GT2	2.50462	1.65756	17.0955	0
Co-assembly_3_contig_451788	GT2	0	1.32605	0	0
Co-assembly_3_contig_514163	GT2	0	0.663023	0	0
Co-assembly_3_contig_590391	GT2	0	0.663023	0	0
Co-assembly_3_contig_26990	GT2	0	0	0	13.3521
Co-assembly_3_contig_42403	GT2	27.5509	0.331512	12.3468	0
Co-assembly_3_contig_44873	GT2	0	0	0	22.2536
Co-assembly_3_contig_50307	GT2	0	0	0	4.45071
Co-assembly_3_contig_73928	GT2	0	0.994535	0	8.90142
Co-assembly_3_contig_76019	GT2	0	0	0	13.3521
Co-assembly_3_contig_77721	GT2	0	3.31512	8.54777	0
Co-assembly_3_contig_88270	GT2	0	0	0	4.45071
Co-assembly_3_contig_94521	GT2	0	0	0	8.90142
Co-assembly_3_contig_100472	GT2	0	0	0	17.8028
Co-assembly_3_contig_106841	GT2	0	0	0	4.45071
Co-assembly_3_contig_116871	GT2	0	0	0	13.3521
Co-assembly_3_contig_121096	GT2	0	0	0	8.90142
Co-assembly_3_contig_130304	GT2	0	0	0	8.90142
Co-assembly_3_contig_130850	GT2	0	0	0	20.0282
Co-assembly_3_contig_133674	GT2	0	0	0	6.67607
Co-assembly_3_contig_143470	GT2	0	0	0	8.90142
Co-assembly_3_contig_148816	GT2	0	0	4.74876	0
Co-assembly_3_contig_149083	GT2	0	0	0	8.90142
Co-assembly_3_contig_155496	GT2	0	0	0	13.3521
Co-assembly_3_contig_156149	GT2	0	0	0	8.90142
Co-assembly_3_contig_178779	GT2	0	0	0	8.90142
Co-assembly_3_contig_182410	GT2	0	10.9399	0	0
Co-assembly_3_contig_182420	GT2	6.26156	23.8688	0	0
Co-assembly_3_contig_186531	GT2	0	0	0	4.45071
Co-assembly_3_contig_192613	GT2	0	0	0	8.90142
Co-assembly_3_contig_196005	GT2	0	0	0	8.90142
Co-assembly_3_contig_196873	GT2	0	0	0	4.45071
Co-assembly_3_contig_204576	GT2	0	0	0	8.90142
Co-assembly_3_contig_225206	GT2	0	0	7.59802	0
Co-assembly_3_contig_230037	GT2	0	0	38.9398	0
Co-assembly_3_contig_237346	GT2	0	0	37.9901	0
Co-assembly_3_contig_237346	GT2	0	0	37.9901	0
Co-assembly_3_contig_238845	GT2	0	0	88.327	0
Co-assembly_3_contig_251959	GT2	0	0	7.59802	0
Co-assembly_3_contig_252280	GT2	0	0	7.59802	0
Co-assembly_3_contig_265411	GT2	0	0	7.59802	0
Co-assembly_3_contig_270376	GT2	0	0	34.1911	0
Co-assembly_3_contig_273447	GT2	0	0	16.1458	0
Co-assembly_3_contig_278172	GT2	0	0	3.79901	0
Co-assembly_3_contig_278945	GT2	0	0	5.69851	0
Co-assembly_3_contig_281182	GT2	0	0	15.196	0
Co-assembly_3_contig_301495	GT2	0	0	9.49752	0
Co-assembly_3_contig_306863	GT2	0	0	15.196	0
Co-assembly_3_contig_310294	GT2	0	0	5.69851	0
Co-assembly_3_contig_316292	GT2	0	0	7.59802	0
Co-assembly_3_contig_322111	GT2	0	0	12.3468	0
Co-assembly_3_contig_324821	GT2	0	0	26.5931	0
Co-assembly_3_contig_356369	GT2	0	0	12.3468	0
Co-assembly_3_contig_388759	GT2	0	0	3.79901	0
Co-assembly_3_contig_390846	GT2	0	0	3.79901	0
Co-assembly_3_contig_392551	GT2	2.50462	0	5.69851	0
Co-assembly_3_contig_397876	GT2	0	0	3.79901	0
Co-assembly_3_contig_400180	GT2	27.5509	30.1676	0	0
Co-assembly_3_contig_400180	GT2	27.5509	30.1676	0	0
Co-assembly_3_contig_400180	GT2	27.5509	30.1676	0	0
Co-assembly_3_contig_407766	GT2	0	2.32058	0	0
Co-assembly_3_contig_410717	GT2	0	6.29872	0	0
Co-assembly_3_contig_410717	GT2	0	6.29872	0	0
Co-assembly_3_contig_411440	GT2	0	14.5865	0	0
Co-assembly_3_contig_414398	GT2	0	11.6029	0	0
Co-assembly_3_contig_414398	GT2	0	11.6029	0	0
Co-assembly_3_contig_420386	GT2	0	5.96721	0	0
Co-assembly_3_contig_423661	GT2	0	7.95628	0	0
Co-assembly_3_contig_426295	GT2	0	2.9836	0	0
Co-assembly_3_contig_440363	GT2	0	2.9836	0	0
Co-assembly_3_contig_441843	GT2	0	1.65756	0	0
Co-assembly_3_contig_444061	GT2	5.00925	1.98907	0	0
Co-assembly_3_contig_451091	GT2	0	6.29872	0	0
Co-assembly_3_contig_454081	GT2	0	0.663023	0	0
Co-assembly_3_contig_460199	GT2	0	0.663023	0	0
Co-assembly_3_contig_466275	GT2	1.25231	2.32058	0	0
Co-assembly_3_contig_474699	GT2	7.51387	3.31512	0	0
Co-assembly_3_contig_475620	GT2	0	1.65756	0	0
Co-assembly_3_contig_476155	GT2	0	2.65209	0	0
Co-assembly_3_contig_480392	GT2	0	1.32605	0	0
Co-assembly_3_contig_488366	GT2	0	1.32605	0	0
Co-assembly_3_contig_489010	GT2	0	1.32605	0	0
Co-assembly_3_contig_491242	GT2	0	3.31512	0	0
Co-assembly_3_contig_491755	GT2	0	0.663023	0	0
Co-assembly_3_contig_493576	GT2	0	2.32058	0	0
Co-assembly_3_contig_494043	GT2	0	0.994535	0	0
Co-assembly_3_contig_505317	GT2	0	5.6357	0	0
Co-assembly_3_contig_511393	GT2	0	1.65756	0	0
Co-assembly_3_contig_518706	GT2	7.51387	2.32058	0	0
Co-assembly_3_contig_533452	GT2	0	0.663023	0	0
Co-assembly_3_contig_534895	GT2	0	2.32058	0	0
Co-assembly_3_contig_536344	GT2	0	2.65209	0	0
Co-assembly_3_contig_556355	GT2	0	1.32605	0	0
Co-assembly_3_contig_562796	GT2	0	4.30965	0	0
Co-assembly_3_contig_573154	GT2	0	0.331512	0	0
Co-assembly_3_contig_575928	GT2	0	1.98907	0	0
Co-assembly_3_contig_578701	GT2	0	0.663023	0	0
Co-assembly_3_contig_583915	GT2	0	1.65756	0	0
Co-assembly_3_contig_591066	GT2	0	1.32605	0	0
Co-assembly_3_contig_591454	GT2	0	0.663023	0	0
Co-assembly_3_contig_592859	GT2	0	0.994535	0	0
Co-assembly_3_contig_594068	GT2	0	1.32605	0	0
Co-assembly_3_contig_610696	GT2	8.76619	0	0	0
Co-assembly_3_contig_627179	GT2	5.00925	0	0	0
Co-assembly_3_contig_628568	GT2	8.76619	0	0	0
Co-assembly_3_contig_637540	GT2	10.0185	0	0	0
Co-assembly_3_contig_642782	GT2	16.2801	0	0	0
Co-assembly_3_contig_643198	GT2	11.2708	0	0	0
Co-assembly_3_contig_650472	GT2	5.00925	0	0	0
Co-assembly_3_contig_652790	GT2	7.51387	0	0	0
Co-assembly_3_contig_654045	GT2	2.50462	0	0	0
Co-assembly_3_contig_656609	GT2	2.50462	0	0	0
Co-assembly_3_contig_675023	GT2	2.50462	0	0	0
Co-assembly_3_contig_676615	GT2	7.51387	0	0	0
Co-assembly_3_contig_679805	GT2	2.50462	0	0	0
Co-assembly_3_contig_430722	GT21	0	2.32058	0	0
Co-assembly_3_contig_61364	GT26	0	0	0	22.2536
Co-assembly_3_contig_177229	GT26	0	0	0	15.5775
Co-assembly_3_contig_217630	GT26	0	0	20.8945	0
Co-assembly_3_contig_217630	GT26	0	0	20.8945	0
Co-assembly_3_contig_235595	GT26	0	0	30.3921	0
Co-assembly_3_contig_284883	GT26	0	0	18.995	0
Co-assembly_3_contig_285077	GT26	0	0	13.2965	0
Co-assembly_3_contig_336275	GT26	0	0	13.2965	0
Co-assembly_3_contig_352728	GT26	6.26156	15.581	0	0
Co-assembly_3_contig_352728	GT26	6.26156	15.581	0	0
Co-assembly_3_contig_380861	GT26	2.50462	4.97267	0	0
Co-assembly_3_contig_486806	GT26	0	1.32605	0	0
Co-assembly_3_contig_593615	GT26	0	0.994535	0	0
Co-assembly_3_contig_668526	GT26	2.50462	0	0	0
Co-assembly_3_contig_66425	GT28	0	0	0	8.90142
Co-assembly_3_contig_72141	GT28	0	0	0	22.2536
Co-assembly_3_contig_117198	GT28	0	0	0	4.45071
Co-assembly_3_contig_118397	GT28	0	0	0	22.2536
Co-assembly_3_contig_171200	GT28	0	0	0	4.45071
Co-assembly_3_contig_197320	GT28	0	0	0	4.45071
Co-assembly_3_contig_201848	GT28	0	0	0	4.45071
Co-assembly_3_contig_218485	GT28	8.76619	0	0	0
Co-assembly_3_contig_218999	GT28	0	0	22.7941	0
Co-assembly_3_contig_220460	GT28	12.5231	2.65209	0	0
Co-assembly_3_contig_243986	GT28	0	0	13.2965	0
Co-assembly_3_contig_293230	GT28	2.50462	0.663023	0	0
Co-assembly_3_contig_294852	GT28	0	0	11.397	0
Co-assembly_3_contig_305297	GT28	12.5231	12.929	31.3418	0
Co-assembly_3_contig_305297	GT28	12.5231	12.929	31.3418	0
Co-assembly_3_contig_312392	GT28	0	0	27.5428	0
Co-assembly_3_contig_325567	GT28	0	0	15.196	0
Co-assembly_3_contig_375626	GT28	0	0	3.79901	0
Co-assembly_3_contig_392940	GT28	0	0	1.8995	0
Co-assembly_3_contig_407905	GT28	0	13.2605	0	0
Co-assembly_3_contig_407905	GT28	0	13.2605	0	0
Co-assembly_3_contig_425501	GT28	0	1.98907	0	0
Co-assembly_3_contig_432056	GT28	0	2.9836	0	0
Co-assembly_3_contig_475163	GT28	0	2.65209	0	0
Co-assembly_3_contig_491762	GT28	0	1.32605	0	0
Co-assembly_3_contig_519942	GT28	2.50462	1.32605	0	0
Co-assembly_3_contig_524097	GT28	8.76619	1.32605	0.949752	0
Co-assembly_3_contig_527895	GT28	2.50462	0	0	0
Co-assembly_3_contig_527896	GT28	3.75694	1.32605	0	0
Co-assembly_3_contig_629851	GT28	7.51387	0	0	0
Co-assembly_3_contig_683000	GT28	3.75694	0	0	0
Co-assembly_3_contig_683065	GT28	3.75694	0	0	0
Co-assembly_3_contig_168839	GT30	0	0	0	8.90142
Co-assembly_3_contig_209785	GT30	0	0	0	6.67607
Co-assembly_3_contig_531732	GT30	0	1.32605	0	0
Co-assembly_3_contig_575498	GT30	0	1.32605	0	0
Co-assembly_3_contig_583532	GT30	0	1.65756	0	0
Co-assembly_3_contig_3215	GT32	0	0	0	17.8028
Co-assembly_3_contig_372668	GT32	0	0	11.397	0
Co-assembly_3_contig_372669	GT32	0	0.663023	0	0
Co-assembly_3_contig_549748	GT32	0	1.65756	0	0
Co-assembly_3_contig_569286	GT32	0	1.98907	0	0
Co-assembly_3_contig_4923	GT35	106.447	165.093	7.59802	0
Co-assembly_3_contig_17375	GT35	0	9.94535	0	24.4789
Co-assembly_3_contig_44315	GT35	0	0	0	84.5635
Co-assembly_3_contig_61407	GT35	2.50462	291.73	0.949752	0
Co-assembly_3_contig_61407	GT35	2.50462	291.73	0.949752	0
Co-assembly_3_contig_61407	GT35	2.50462	291.73	0.949752	0
Co-assembly_3_contig_78308	GT35	10.0185	1.65756	70.2817	0
Co-assembly_3_contig_181836	GT35	0	0	3.79901	33.3803
Co-assembly_3_contig_188802	GT35	0	0	192.8	0
Co-assembly_3_contig_201008	GT35	0	0	278.277	0
Co-assembly_3_contig_221178	GT35	5.00925	9.28233	28.4926	0
Co-assembly_3_contig_221178	GT35	5.00925	9.28233	28.4926	0
Co-assembly_3_contig_238322	GT35	18.7847	10.9399	4.74876	0
Co-assembly_3_contig_327023	GT35	65.1202	0	0	0
Co-assembly_3_contig_404973	GT35	36.3171	99.122	0	0
Co-assembly_3_contig_410500	GT35	0	20.5537	0	0
Co-assembly_3_contig_423782	GT35	0	53.7049	0	0
Co-assembly_3_contig_431909	GT35	0	38.1238	0	0
Co-assembly_3_contig_658070	GT39	5.00925	0	0	0
Co-assembly_3_contig_185358	GT4	0	0	0	8.90142
Co-assembly_3_contig_558568	GT4	0	2.32058	0	0
Co-assembly_3_contig_35250	GT4	0	0	5.69851	8.90142
Co-assembly_3_contig_46771	GT4	0	0	0	17.8028
Co-assembly_3_contig_47151	GT4	0	5.96721	0	0
Co-assembly_3_contig_53368	GT4	0	0	0	46.7325
Co-assembly_3_contig_87008	GT4	0	0.663023	0	0
Co-assembly_3_contig_98508	GT4	0	0	0	8.90142
Co-assembly_3_contig_108864	GT4	0	0	0	13.3521
Co-assembly_3_contig_109175	GT4	0	0	0	31.155
Co-assembly_3_contig_122152	GT4	0	0	0	17.8028
Co-assembly_3_contig_129886	GT4	0	0	0	8.90142
Co-assembly_3_contig_138469	GT4	3.75694	1.65756	0	0
Co-assembly_3_contig_147899	GT4	0	0	0	13.3521
Co-assembly_3_contig_161389	GT4	0	0	0	20.0282
Co-assembly_3_contig_170052	GT4	0	0	0	6.67607
Co-assembly_3_contig_193315	GT4	0	0	0	8.90142
Co-assembly_3_contig_210597	GT4	2.50462	0	0	2.22536
Co-assembly_3_contig_216597	GT4	0	6.63023	22.7941	0
Co-assembly_3_contig_223887	GT4	0	0	7.59802	0
Co-assembly_3_contig_245560	GT4	0	0	80.7289	0
Co-assembly_3_contig_245560	GT4	0	0	80.7289	0
Co-assembly_3_contig_245560	GT4	0	0	80.7289	0
Co-assembly_3_contig_245560	GT4	0	0	80.7289	0
Co-assembly_3_contig_249705	GT4	0	0	4.74876	0
Co-assembly_3_contig_249717	GT4	0	3.97814	0	0
Co-assembly_3_contig_265842	GT4	0	0.331512	6.64827	0
Co-assembly_3_contig_293256	GT4	0	1.98907	0	0
Co-assembly_3_contig_296793	GT4	0	0	5.69851	0
Co-assembly_3_contig_303457	GT4	0	0	24.6936	0
Co-assembly_3_contig_316486	GT4	0	0	6.64827	0
Co-assembly_3_contig_335637	GT4	0	0	16.1458	0
Co-assembly_3_contig_336240	GT4	0	0	13.2965	0
Co-assembly_3_contig_339916	GT4	0	0	9.49752	0
Co-assembly_3_contig_344952	GT4	0	0	17.0955	0
Co-assembly_3_contig_344952	GT4	0	0	17.0955	0
Co-assembly_3_contig_348988	GT4	0	0	3.79901	0
Co-assembly_3_contig_353299	GT4	0	0	11.397	0
Co-assembly_3_contig_360087	GT4	5.00925	0	6.64827	0
Co-assembly_3_contig_363755	GT4	0	0	4.74876	0
Co-assembly_3_contig_367232	GT4	0	0	6.64827	0
Co-assembly_3_contig_367718	GT4	0	0	3.79901	0
Co-assembly_3_contig_372163	GT4	0	0.663023	9.49752	0
Co-assembly_3_contig_377844	GT4	0	0	3.79901	0
Co-assembly_3_contig_378293	GT4	0	0	3.79901	0
Co-assembly_3_contig_378643	GT4	0	0	3.79901	0
Co-assembly_3_contig_379081	GT4	0	0	1.8995	0
Co-assembly_3_contig_383716	GT4	0	0	5.69851	0
Co-assembly_3_contig_401119	GT4	0	0	6.64827	0
Co-assembly_3_contig_416017	GT4	2.50462	2.32058	0	0
Co-assembly_3_contig_416017	GT4	2.50462	2.32058	0	0
Co-assembly_3_contig_420368	GT4	12.5231	0	0	0
Co-assembly_3_contig_422747	GT4	3.75694	24.2004	0	0
Co-assembly_3_contig_430639	GT4	5.00925	4.97267	0	0
Co-assembly_3_contig_439449	GT4	0	5.30419	0	0
Co-assembly_3_contig_456337	GT4	0	1.65756	0	0
Co-assembly_3_contig_465087	GT4	0	2.32058	0	0
Co-assembly_3_contig_468907	GT4	0	3.31512	0	0
Co-assembly_3_contig_477254	GT4	1.25231	0.663023	0	0
Co-assembly_3_contig_483107	GT4	7.51387	0	0	0
Co-assembly_3_contig_499981	GT4	0	3.97814	0	0
Co-assembly_3_contig_500163	GT4	0	2.32058	0	0
Co-assembly_3_contig_502319	GT4	0	0.663023	0	0
Co-assembly_3_contig_523093	GT4	0	1.32605	0	0
Co-assembly_3_contig_523481	GT4	2.50462	0	0	0
Co-assembly_3_contig_525151	GT4	0	3.31512	0	0
Co-assembly_3_contig_526411	GT4	0	1.65756	0	0
Co-assembly_3_contig_528806	GT4	5.00925	0.663023	0	0
Co-assembly_3_contig_529318	GT4	0	2.32058	0	0
Co-assembly_3_contig_531941	GT4	0	1.32605	0	0
Co-assembly_3_contig_536919	GT4	0	3.31512	0	0
Co-assembly_3_contig_538607	GT4	1.25231	0.663023	0	0
Co-assembly_3_contig_549891	GT4	0	0.663023	0	0
Co-assembly_3_contig_554616	GT4	0	0.663023	0	0
Co-assembly_3_contig_565346	GT4	5.00925	5.96721	0	0
Co-assembly_3_contig_568392	GT4	0	0.663023	0	0
Co-assembly_3_contig_570894	GT4	0	1.32605	0	0
Co-assembly_3_contig_580759	GT4	0	1.32605	0	0
Co-assembly_3_contig_580845	GT4	2.50462	0.663023	0	0
Co-assembly_3_contig_587567	GT4	0	0.663023	0	0
Co-assembly_3_contig_594771	GT4	0	0.994535	0	0
Co-assembly_3_contig_600995	GT4	0	1.32605	0	0
Co-assembly_3_contig_607618	GT4	0	0.663023	0	0
Co-assembly_3_contig_643664	GT4	17.5324	0	0	0
Co-assembly_3_contig_647100	GT4	5.00925	0	0	0
Co-assembly_3_contig_649482	GT4	5.00925	0	0	0
Co-assembly_3_contig_660500	GT4	1.25231	0	0	0
Co-assembly_3_contig_679874	GT4	2.50462	0	0	0
Co-assembly_3_contig_683943	GT4	3.75694	0	0	0
Co-assembly_3_contig_83118	GT5	10.0185	0	17.0955	0
Co-assembly_3_contig_111010	GT5	0	0	31.3418	17.8028
Co-assembly_3_contig_112448	GT5	0	0	0	55.6339
Co-assembly_3_contig_141832	GT5	0	0	0	35.6057
Co-assembly_3_contig_148777	GT5	0	0	0	13.3521
Co-assembly_3_contig_189684	GT5	0	0	144.362	0
Co-assembly_3_contig_189684	GT5	0	0	144.362	0
Co-assembly_3_contig_232208	GT5	0	0	37.9901	0
Co-assembly_3_contig_255440	GT5	0	0	25.6433	0
Co-assembly_3_contig_302091	GT5	3.75694	0	11.397	0
Co-assembly_3_contig_314695	GT5	0	0	17.0955	0
Co-assembly_3_contig_335028	GT5	5.00925	30.4991	0	0
Co-assembly_3_contig_335028	GT5	5.00925	30.4991	0	0
Co-assembly_3_contig_335029	GT5	5.00925	56.6885	0	0
Co-assembly_3_contig_367186	GT5	0	1.65756	13.2965	0
Co-assembly_3_contig_394449	GT5	31.3078	0	0	0
Co-assembly_3_contig_459726	GT5	0	11.6029	0	0
Co-assembly_3_contig_461182	GT5	0	13.9235	0	0
Co-assembly_3_contig_468682	GT5	0	3.31512	0	0
Co-assembly_3_contig_500481	GT5	0	1.65756	0	0
Co-assembly_3_contig_625533	GT5	11.2708	0	0	0
Co-assembly_3_contig_25195	GT51	0	0	0	17.8028
Co-assembly_3_contig_34995	GT51	0	0	0	4.45071
Co-assembly_3_contig_38349	GT51	0	0	0	8.90142
Co-assembly_3_contig_38794	GT51	2.50462	2.65209	0	0
Co-assembly_3_contig_42550	GT51	0	0	0	13.3521
Co-assembly_3_contig_44998	GT51	0	0	0	11.1268
Co-assembly_3_contig_64863	GT51	0	0	0	13.3521
Co-assembly_3_contig_64864	GT51	0	1.98907	0	0
Co-assembly_3_contig_82677	GT51	0	0	0	4.45071
Co-assembly_3_contig_121195	GT51	0	0	0	11.1268
Co-assembly_3_contig_132688	GT51	0	0	9.49752	0
Co-assembly_3_contig_152483	GT51	0	0	0	22.2536
Co-assembly_3_contig_164351	GT51	0	0	0	4.45071
Co-assembly_3_contig_248707	GT51	0	0	5.69851	0
Co-assembly_3_contig_256144	GT51	0	0	18.0453	0
Co-assembly_3_contig_275320	GT51	0	0	1.8995	0
Co-assembly_3_contig_278220	GT51	7.51387	0	5.69851	0
Co-assembly_3_contig_279215	GT51	7.51387	5.6357	0	0
Co-assembly_3_contig_291723	GT51	0	0	16.1458	0
Co-assembly_3_contig_301487	GT51	0	0	4.74876	0
Co-assembly_3_contig_304224	GT51	0	0	2.84926	0
Co-assembly_3_contig_311408	GT51	0	1.65756	15.196	0
Co-assembly_3_contig_315874	GT51	2.50462	0	9.49752	0
Co-assembly_3_contig_318342	GT51	0	0	5.69851	0
Co-assembly_3_contig_321763	GT51	0	0	3.79901	0
Co-assembly_3_contig_322851	GT51	0	0	18.0453	0
Co-assembly_3_contig_324630	GT51	5.00925	0	12.3468	0
Co-assembly_3_contig_331585	GT51	0	0	13.2965	0
Co-assembly_3_contig_335405	GT51	0	0	3.79901	0
Co-assembly_3_contig_338713	GT51	1.25231	0	4.74876	0
Co-assembly_3_contig_348933	GT51	0	0	15.196	0
Co-assembly_3_contig_359321	GT51	0	0	9.49752	0
Co-assembly_3_contig_361329	GT51	0	0	9.49752	0
Co-assembly_3_contig_383874	GT51	0	0	3.79901	0
Co-assembly_3_contig_423341	GT51	0	1.32605	0	0
Co-assembly_3_contig_430021	GT51	0	1.32605	0	0
Co-assembly_3_contig_443032	GT51	0	2.32058	0	0
Co-assembly_3_contig_443519	GT51	2.50462	1.98907	0	0
Co-assembly_3_contig_456207	GT51	0	2.65209	0	0
Co-assembly_3_contig_458813	GT51	0	1.32605	0	0
Co-assembly_3_contig_492078	GT51	0	0.331512	0	0
Co-assembly_3_contig_496677	GT51	8.76619	0.994535	0	0
Co-assembly_3_contig_500388	GT51	5.00925	0.994535	0	0
Co-assembly_3_contig_510800	GT51	0	0.994535	0	0
Co-assembly_3_contig_512930	GT51	0	2.9836	0	0
Co-assembly_3_contig_528556	GT51	0	0.663023	0	0
Co-assembly_3_contig_531412	GT51	0	2.65209	0	0
Co-assembly_3_contig_548505	GT51	0	1.32605	0	0
Co-assembly_3_contig_550526	GT51	0	0.663023	0	0
Co-assembly_3_contig_564839	GT51	5.00925	0.331512	0	0
Co-assembly_3_contig_585819	GT51	0	1.32605	0	0
Co-assembly_3_contig_591083	GT51	0	0.663023	0	0
Co-assembly_3_contig_597865	GT51	6.26156	0	0	0
Co-assembly_3_contig_599497	GT51	0	0.663023	0	0
Co-assembly_3_contig_602773	GT51	0	1.32605	0	0
Co-assembly_3_contig_661374	GT51	3.75694	0	0	0
Co-assembly_3_contig_671034	GT51	5.00925	0	0	0
Co-assembly_3_contig_674045	GT51	5.00925	0	0	0
Co-assembly_3_contig_680329	GT51	2.50462	0	0	0
Co-assembly_3_contig_685852	GT51	0	0.663023	0	0
Co-assembly_3_contig_526776	GT6	0	1.65756	0	0
Co-assembly_3_contig_216915	GT8	0	0	9.49752	0
Co-assembly_3_contig_227828	GT8	0	0	8.54777	0
Co-assembly_3_contig_437974	GT8	3.75694	1.32605	0	0
Co-assembly_3_contig_444454	GT8	0	2.9836	0	0
Co-assembly_3_contig_470132	GT8	10.0185	0.331512	0	0
Co-assembly_3_contig_672582	GT8	5.00925	0	0	0
Co-assembly_3_contig_401347	GT9	2.50462	0.663023	0	0
Co-assembly_3_contig_543315	GT9	0	2.65209	0	0
Co-assembly_3_contig_110497	PL1	0	0	0	42.2818
Co-assembly_3_contig_216329	PL1	1.25231	0.663023	3497.94	0
Co-assembly_3_contig_216329	PL1	1.25231	0.663023	3497.94	0
Co-assembly_3_contig_216329	PL1	1.25231	0.663023	3497.94	0
Co-assembly_3_contig_216329	PL1	1.25231	0.663023	3497.94	0
Co-assembly_3_contig_216329	PL1	1.25231	0.663023	3497.94	0
Co-assembly_3_contig_216329	PL1	1.25231	0.663023	3497.94	0
Co-assembly_3_contig_217549	PL1	0	0	71.2314	0
Co-assembly_3_contig_228922	PL1	0	0	36.0906	0
Co-assembly_3_contig_332908	PL1	0	0	3.79901	0
Co-assembly_3_contig_616393	PL1	22.5416	0	0	0
Co-assembly_3_contig_632680	PL1	5.00925	0	0	0
Co-assembly_3_contig_2581	PL11	0	0	0	396.113
Co-assembly_3_contig_213957	PL11	15.0277	0	56.9851	0
Co-assembly_3_contig_233737	PL11	0	0	86.4274	0
Co-assembly_3_contig_3618	PL12	0	0	0	13.3521
Co-assembly_3_contig_366139	PL12	0	0	1.8995	0
Co-assembly_3_contig_391782	PL12	0	0	3.79901	0
Co-assembly_3_contig_89426	PL17	0	0	0	20.0282
Co-assembly_3_contig_341582	PL21	0	0	5.69851	0
Co-assembly_3_contig_215490	PL9	0	0	16.1458	0
Co-assembly_3_contig_217203	PL9	0	0	42.7388	0
Co-assembly_3_contig_230347	PL9	0	0	23.7438	0
Co-assembly_3_contig_254611	PL9	0	0	48.4374	0
Co-assembly_3_contig_288772	PL9	67.6249	0	0	0
Co-assembly_3_contig_441959	SLH	2.50462	7.62477	0	0
Co-assembly_3_contig_491730	SLH	5.00925	2.65209	0	0
Co-assembly_3_contig_495666	SLH	7.51387	0.994535	0	0
Co-assembly_3_contig_539324	SLH	0	1.65756	0	0
